# Supplementary material for: Reprogramming of regulatory network using expression uncovers sex-specific gene regulation in Drosophila
Source: Nat Commun. 2018 Oct 3;9:4061. doi: 10.1038/s41467-018-06382-z (PMC6170494; doi:10.1038/s41467-018-06382-z)
Supplement: Supplementary file 4 — Supplementary Data 1 [file 41467_2018_6382_MOESM4_ESM.txt]

TF	Gene	Rank
bab2	Ubx	1
tj	CG9626	2
tsh	mirr	3
Dif	Mmp1	4
svp	so	5
vri	GstT4	6
Snoo	CG5151	7
E(spl)mbeta-HLH	E(spl)m3-HLH	8
Lin29	Actbeta	9
CG8301	CG2931	10
bun	mtd	11
CG32772	CG15743	12
E(spl)m3-HLH	E(spl)mbeta-HLH	13
rgr	Sk2	14
mamo	CG33502	15
Thd1	myo	16
Atf3	CG10353	17
ush	Kdm2	18
CG6175	Mkp3	19
Ets98B	Gasp	20
Atf6	CG33217	21
CG32264	CG42389	22
Atf6	lt	23
Thd1	Dyrk3	24
emc	Inx2	25
apt	JHDM2	26
jing	sdk	27
dsx	CheA75a	28
ct	zfh1	29
Atf6	mRpS5	30
Mitf	CG12582	31
klu	fkh	32
Atf6	CG32000	33
Hr39	CG43427	34
CG9932	Lpin	35
Atf6	Stlk	36
CG4404	CG12237	37
Thd1	Ank	38
mid	nub	39
Atf6	CG17883	40
E(spl)m3-HLH	drm	41
NfI	CG33521	42
CG9932	CG10960	43
Hr78	CG31344	44
Atf3	Lpin	45
sd	be	46
dsx	disco	47
tna	CG30089	48
toy	trn	49
pnt	Sema-5c	50
disco-r	CG9468	51
mamo	CG32857	52
crol	HmgZ	53
CG3726	simj	54
NfI	CG11155	55
so	mid	56
NfI	Syt7	57
Ptx1	GATAe	58
Atf6	Ephrin	59
toy	drm	60
shn	egr	61
Hr78	5PtaseI	62
bowl	miple2	63
mirr	mid	64
mid	peb	65
CG7987	CG13392	66
bbx	CG32425	67
Ptx1	disco-r	68
cbt	Fmo-2	69
klu	abd-A	70
NfI	CG1674	71
jim	CG7536	72
drm	Ptx1	73
NfI	dpr7	74
CG10654	CG4619	75
bowl	Nrx-IV	76
Hr78	D19A	77
CG7987	CG12935	78
Ptx1	drm	79
onecut	nAChRbeta1	80
jim	CG13124	81
Atf6	CG3107	82
Thd1	CG11665	83
CG3726	su(s)	84
CHES-1-like	Dmtn	85
peb	mid	86
so	drm	87
cyc	Ubpy	88
apt	sra	89
CG13624	CHES-1-like	90
chn	simj	91
Ptx1	so	92
onecut	CG4467	93
NfI	TpnC41C	94
CG6272	CG31800	95
Atf6	Crk	96
disco-r	CG14820	97
Met	CG1291	98
drm	E(spl)m3-HLH	99
NfI	Actbeta	100
tna	CG42389	101
NfI	bt	102
mirr	tsh	103
Atf6	cta	104
bbx	CG14711	105
pnt	klar	106
Thd1	Cals	107
Atf6	CG17715	108
Atf6	Eph	109
CG10654	CG6345	110
l(3)neo38	lea	111
NfI	CG1909	112
Met	Gtp-bp	113
drm	so	114
cyc	CG1116	115
cbt	Dredd	116
Ets98B	CG9990	117
cyc	Rbpn-5	118
onecut	Cdk5alpha	119
mid	drm	120
Mrtf	CG9171	121
CG7987	ZnT86D	122
emc	ex	123
Hnf4	CG1746	124
Thd1	CG9171	125
mid	mirr	126
disco-r	CG7675	127
onecut	CG14989	128
onecut	PIP5K59B	129
ken	Unc-76	130
Atf6	CG32850	131
CG34376	CG17019	132
toy	noc	133
Atf6	CaMKI	134
Hnf4	CG13630	135
so	Ptx1	136
CG34376	lbk	137
sqz	dock	138
emc	fra	139
Dref	woc	140
Mrtf	mura	141
Mnt	CrebB	142
l(3)neo38	Inx3	143
CG32264	tna	144
grh	Exn	145
l(3)neo38	Traf4	146
Atf6	Tif-IA	147
Atf6	Hcf	148
HmgZ	Cerk	149
ci	CG10960	150
Mrtf	lid	151
Dref	CG16892	152
mirr	abd-A	153
cnc	miple2	154
onecut	tutl	155
tna	Syp	156
drm	mirr	157
Hr39	rudhira	158
Atf6	CG17508	159
disco-r	CG9926	160
NfI	CG8245	161
CG1024	Art3	162
Atf6	pan	163
NfI	TpnC4	164
wek	trr	165
drm	mid	166
onecut	Gbeta5	167
ken	Sesn	168
Dref	Jarid2	169
mid	zfh1	170
CTCF	CG2691	171
onecut	VhaM9.7-a	172
CTCF	CG4165	173
CG6654	Top3beta	174
drm	peb	175
fkh	CG6023	176
Atf6	CG17490	177
CG17361	CG12301	178
grau	E(var)3-9	179
Mrtf	rut	180
BEAF-32	CG4858	181
cbt	CG17896	182
Dref	Myb	183
Met	CG8300	184
CTCF	Top3beta	185
CG34376	GckIII	186
cbt	Mob2	187
Mrtf	app	188
CG4617	CG9839	189
Met	Tango2	190
BEAF-32	CG5532	191
fkh	insc	192
onecut	alphaSnap	193
CHES-1-like	CG13624	194
CTCF	CG4768	195
CG11723	CG16935	196
Dref	Nup154	197
CG11504	Su(var)2-10	198
grau	mxc	199
Dref	CG1737	200
D19B	CG2691	201
kay	alpha-Est9	202
klu	disco	203
bbx	PI4KIIIalpha	204
CG4617	CG9114	205
BEAF-32	wol	206
Dref	mtacp1	207
grau	CG12859	208
Atf6	CG17494	209
drm	toy	210
da	MESR4	211
her	CG14286	212
ssp	MESR4	213
shn	CG45186	214
CTCF	CG1646	215
grau	cnk	216
fkh	eya	217
grau	CG7911	218
CG6272	CG32581	219
CG6689	pen	220
CG6689	qkr58E-1	221
CG11723	Wdr82	222
CTCF	CG9114	223
sd	sli	224
BEAF-32	CG31717	225
bbx	CG5991	226
CTCF	pfk	227
Dref	CstF-50	228
CG4617	l(1)1Bi	229
D19B	pen	230
CG10654	CG1750	231
CTCF	CG7504	232
CG4617	trr	233
NfI	CG32017	234
EcR	Kaz1-ORFB	235
BEAF-32	CG34200	236
CG4617	CG4069	237
grau	Top3beta	238
CG17361	trr	239
so	svp	240
onecut	ct	241
CTCF	fs(1)h	242
Dref	Tango4	243
Dref	Rs1	244
Dref	E(var)3-9	245
grau	Chro	246
BEAF-32	312	247
CTCF	Blm	248
Hnf4	CG14043	249
CG6813	CG11802	250
CTCF	CG9839	251
CTCF	nej	252
CG11723	Prat	253
ssp	l(3)76BDm	254
CkIIalpha-i1	Fic	255
BEAF-32	CG5056	256
CTCF	CG3735	257
cbt	CG6330	258
grau	Su(var)2-HP2	259
CG8478	pen	260
grau	RhoGAP54D	261
Trl	Ubp64E	262
CG7839	CG8944	263
ci	Zyx	264
grh	Dyrk2	265
grau	Apc2	266
Dref	CG7911	267
Trl	CG1907	268
bowl	ex	269
gem	Rbcn-3B	270
ken	Amph	271
CG10654	Aats-tyr-m	272
CG8478	CG4119	273
CTCF	CG32676	274
CG14441	pigs	275
Dref	mus81	276
CTCF	Set2	277
CG11723	Rlb1	278
CG12155	Apc2	279
CTCF	thoc5	280
CTCF	l(1)1Bi	281
Dref	Arp3	282
Dref	mbo	283
grau	CoVa	284
Myb	Pdsw	285
CG18764	trr	286
CTCF	ZAP3	287
TFAM	sPLA2	288
CG6654	ial	289
ssp	SdhC	290
CG15514	pen	291
BEAF-32	CG13014	292
CG6654	CG7911	293
CG7839	l(2)35Df	294
Atf6	CG17683	295
CG10654	CG6769	296
BEAF-32	Stlk	297
CTCF	CG4360	298
sug	CG7142	299
BEAF-32	mRpL21	300
ssp	CG4169	301
Dref	CG3192	302
Dref	crp	303
mid	so	304
Dref	l(1)G0020	305
Stat92E	Apc2	306
Trl	CG9813	307
her	cnk	308
CG4360	CG1523	309
CG2202	CG4768	310
ssp	CG2691	311
Dref	NDUFA8	312
BEAF-32	snz	313
TFAM	Idgf5	314
Nf-YA	l(1)1Bi	315
Dref	CG3335	316
CTCF	CG9172	317
Mitf	Crk	318
Dref	CG11876	319
CTCF	Su(var)3-7	320
grau	Caf1	321
CG3995	Myb	322
Dref	fs(1)h	323
shn	how	324
CTCF	cnk	325
grau	CG2691	326
CTCF	CG1234	327
wek	CG11970	328
vvl	Sobp	329
BEAF-32	CG30185	330
grau	CG8944	331
CG6654	CG32344	332
CG2116	MTA1-like	333
grau	Reps	334
Dref	MED1	335
Dref	CG2691	336
CG17359	CG4768	337
CG12155	Art3	338
Dref	CG9947	339
Mnt	Sug	340
cad	psq	341
bbx	AMPKalpha	342
Dref	Arp6	343
Myb	CG7197	344
CG17359	mtacp1	345
CTCF	Myb	346
CkIIalpha-i1	CG7544	347
grau	Rme-8	348
CTCF	RhoGEF4	349
CG11723	pen	350
Dref	mRpL17	351
CG6654	CG6686	352
grau	CG16896	353
CTCF	mxc	354
Dref	CG16903	355
grau	l(3)72Ab	356
Dref	osa	357
CG6654	vls	358
ssp	CG7911	359
grau	Csl4	360
Dref	CstF-64	361
grau	CG4266	362
cyc	Tap42	363
grh	18w	364
cad	MESR4	365
CG8478	CG2691	366
phol	l(1)1Bi	367
CTCF	CG10915	368
grau	RhoGEF4	369
grau	CG12338	370
Dref	CG7372	371
grh	mid	372
her	pen	373
Dref	polybromo	374
CG6276	CG1104	375
Trl	AdipoR	376
CTCF	l(3)07882	377
CG3065	Su(var)3-7	378
CG11723	SdhC	379
grau	MED20	380
Myb	CG8326	381
CG4707	Prat	382
Trl	aralar1	383
CG11504	ash1	384
peb	drm	385
Dref	Su(var)3-7	386
Dref	mri	387
her	CG2691	388
CG6689	scaf6	389
l(3)neo38	nkd	390
CG34376	CG7655	391
CTCF	CG9300	392
CG6689	CstF-50	393
CG17361	CG10320	394
exd	CG4768	395
Med	CG13185	396
wek	CG7338	397
CG4360	CG18273	398
cad	CG12301	399
CG18476	l(1)1Bi	400
grau	trr	401
CG6689	CG2691	402
grau	CG14818	403
sug	Mec2	404
CG17361	Cpsf160	405
da	CG12128	406
BEAF-32	GstT1	407
CTCF	l(1)G0007	408
Myb	CG30020	409
CG18764	Apc2	410
TFAM	psh	411
her	CG9034	412
Trl	CG8547	413
Dref	pzg	414
BEAF-32	mRpL54	415
grau	l(3)76BDm	416
grau	l(1)1Bi	417
grau	ial	418
peb	nub	419
grau	Su(var)3-7	420
wek	Prat	421
cad	tst	422
grau	pUf68	423
D19B	Apc2	424
CG4617	CG17829	425
CG6689	Apc2	426
ssp	CG1737	427
Nf-YA	E(bx)	428
Dref	MTA1-like	429
Dref	Dp	430
BEAF-32	mRpL20	431
CTCF	mRpL39	432
Dref	Taf10	433
grau	CG9114	434
grh	CG42684	435
CG4617	CG12301	436
fkh	pnt	437
grau	Arp6	438
Nf-YA	CG3704	439
MESR4	l(2)35Bd	440
CTCF	CG3704	441
CTCF	CG30020	442
CG4617	polybromo	443
CG1024	Su(var)2-HP2	444
CG17359	CG2691	445
Dref	CG3165	446
TFAM	CG3246	447
grau	CG8331	448
CG6654	Caf1	449
her	CG1646	450
hng1	mRpL17	451
Myb	Taf8	452
Dref	CG14818	453
BEAF-32	Abl	454
Stat92E	kz	455
wek	qkr58E-1	456
phol	CG11873	457
CG11723	CG8944	458
Dref	Taf6	459
phol	ash1	460
CTCF	Chrac-16	461
Dref	Lap1	462
CG1024	Ino80	463
CG7839	su(s)	464
CG6654	CG32075	465
CG8478	CG8326	466
CG4360	mxc	467
grau	CG9839	468
D19B	CG8944	469
CkIIalpha-i1	CG2614	470
Trl	CG5059	471
onecut	CG12071	472
CG11723	O-fut1	473
CG10654	mRpS35	474
CG6654	CG12301	475
CG6689	Su(var)2-HP2	476
CTCF	skd	477
su(Hw)	CG9813	478
D19B	nxf2	479
D19B	CG12301	480
grau	kz	481
wek	Dp	482
Dref	tay	483
wek	Rs1	484
Dref	CG5390	485
CG4360	CG1234	486
Dref	D1	487
CTCF	CG3548	488
BEAF-32	CG32441	489
CTCF	CG3680	490
CG17359	CG12128	491
Dref	cg	492
Adf1	Rab3	493
CTCF	Klp98A	494
CTCF	CG10903	495
CG1024	CG2691	496
Dref	kz	497
Nf-YA	CG2691	498
Mnt	dm	499
her	CG10219	500
CG8478	CG9839	501
cg	CG32479	502
Dref	CoVa	503
CG8478	CG3704	504
Trl	nec	505
Dref	trr	506
MESR4	Su(var)3-7	507
cyc	CG8319	508
cg	Tango4	509
CTCF	CG4266	510
wek	l(1)1Bi	511
ssp	TFAM	512
her	CG8944	513
cad	trr	514
Dref	CG2199	515
CTCF	CG17233	516
hng1	Nup160	517
grau	CG7006	518
CG17359	CG16935	519
ssp	Sir2	520
Dref	Upf3	521
BEAF-32	Jwa	522
CTCF	Su(var)2-HP2	523
CG11723	Tsp2A	524
ssp	mtacp1	525
D19B	CG4119	526
Dref	CG10320	527
Trl	CG3164	528
grau	CG4360	529
CTCF	CG31368	530
Stat92E	nxf2	531
CG1024	pen	532
ssp	RhoGEF4	533
Dref	CG10754	534
CTCF	CG9125	535
CTCF	egg	536
ssp	CG32344	537
Dref	CG7006	538
Dref	ZAP3	539
BEAF-32	dlg1	540
CTCF	CG33493	541
Dref	pod1	542
CTCF	CG1582	543
CG4617	pen	544
CG8924	CG7246	545
Trl	CG31445	546
phol	vls	547
Dref	CG9740	548
CG2116	Top3beta	549
trem	Su(var)3-7	550
CG11504	Su(var)3-7	551
wek	scny	552
her	wls	553
CG34376	CG10688	554
CG11504	CG7839	555
CG2875	CG2691	556
CG4617	Orc6	557
pfk	CG2691	558
Dref	DLP	559
CG8478	CG32075	560
ssp	Su(var)2-HP2	561
mld	CG5191	562
CTCF	pad	563
CG11504	CoVa	564
CG6654	l(1)1Bi	565
wek	Su(var)2-HP2	566
CG30020	CG14230	567
CG1603	CG2691	568
CG6654	CG8944	569
CTCF	Torsin	570
ssp	Caf1	571
sug	CG15739	572
BEAF-32	Liprin-alpha	573
CTCF	Sec16	574
CTCF	CG18273	575
ssp	CG1240	576
CTCF	CG13185	577
ci	daw	578
Dref	CG9705	579
CG6654	cdc2	580
Dref	CG11137	581
da	CG14230	582
CG11504	CG9114	583
grau	CG8360	584
grau	CG5235	585
Dref	CG7993	586
CG17359	CG8326	587
cad	Stat92E	588
Dref	CG9300	589
ssp	CG4165	590
su(Hw)	Nckx30C	591
cg	Gel	592
grau	Nup93-2	593
CTCF	U2af38	594
Trl	CG4538	595
CG8478	Aats-ile	596
wek	CG4069	597
Dref	CG32344	598
phol	CG10320	599
CTCF	CG13365	600
BEAF-32	CG10565	601
Dref	CG1646	602
Dref	cos	603
Dref	cnk	604
CG6689	CG6028	605
CG11696	CG10219	606
CTCF	CG1746	607
CTCF	Su(var)2-10	608
Dref	ATPsyn-b	609
CG3281	CG2691	610
Ada2b	mxc	611
Dref	Rlb1	612
wek	R	613
CG1529	qkr58E-1	614
apt	brat	615
her	CG11876	616
BEAF-32	CG4049	617
CG8478	Art3	618
D19B	CG5390	619
ssp	Bsg25D	620
onecut	bru-3	621
D19B	CG4069	622
chn	ena	623
Dref	CG7099	624
CG6689	BCAS2	625
CTCF	CG9065	626
Dref	l(3)72Ab	627
ssp	CG1646	628
grau	pen	629
D1	cdc2	630
CG15514	CG2691	631
grau	CG8485	632
h	l(1)1Bi	633
her	CG16896	634
mirr	drm	635
Dref	Top3beta	636
Trl	Smg5	637
Dref	CG31548	638
CG7839	Su(var)3-7	639
HmgD	CG10320	640
CG7839	l(3)psg2	641
CG8478	CG10802	642
CG15514	E(var)3-9	643
CG2116	CG8331	644
Myb	Khc-73	645
wek	l(3)72Ab	646
Trl	CG10433	647
CTCF	CG11395	648
Lhr	l(1)1Bi	649
D19B	R	650
CG11723	CG7006	651
Dref	CG7288	652
wek	CG12942	653
grau	Aats-tyr	654
CG11723	hop	655
Dref	CG14722	656
CG12155	Rs1	657
CG2202	l(1)1Bi	658
grau	Prp31	659
BEAF-32	CG9344	660
shn	siz	661
CG3995	Su(var)3-7	662
Dref	CG6654	663
CG15514	Rcd5	664
drm	cad	665
CG8478	RAF2	666
CG2875	E(bx)	667
CG11504	CG7338	668
Rabex-5	CG7967	669
wek	Nup160	670
CG11723	msd5	671
exd	CG7006	672
CG6276	CG8272	673
D19B	mip40	674
grau	CG6028	675
ssp	su(s)	676
BEAF-32	CG12170	677
Dref	ash1	678
CG4360	ial	679
CG1024	Csl4	680
BEAF-32	Ziz	681
CTCF	FBX011	682
MESR4	CG14230	683
ssp	CG12128	684
CTCF	MBD-R2	685
Dref	Rcd4	686
CG6654	Apc2	687
CTCF	l(3)76BDm	688
wek	ial	689
CG2202	l(2)k01209	690
Dref	CG14482	691
Dref	CG15744	692
Dref	hop	693
ssp	pen	694
CG11504	CG8944	695
BEAF-32	CG10165	696
CTCF	gek	697
CG17385	CG3744	698
cad	CG2051	699
CG6654	CG1868	700
CTCF	nclb	701
CG4617	D1	702
MESR4	CG16838	703
wek	CG10376	704
CTCF	CG10880	705
cg	CG5439	706
CTCF	Adar	707
Med	CG3071	708
wek	cnk	709
CG33213	Apc2	710
cwo	Sap47	711
CTCF	Rcd1	712
da	MTA1-like	713
Dref	Su(var)2-10	714
Dref	ik2	715
CG4360	Myb	716
grau	dalao	717
CG4617	Nup160	718
Dref	Csl4	719
her	CG16941	720
CG2116	Wdr82	721
CTCF	CG10289	722
CTCF	CG32075	723
phol	Top3beta	724
Adf1	Sh	725
her	Rlb1	726
CG2116	CG2691	727
grau	Prat	728
E(z)	CG12050	729
CG17359	nxf2	730
CG6689	CG16892	731
CG6654	CG9839	732
Thd1	ewg	733
Dref	CG7971	734
grau	CG4069	735
E2f	l(3)L1231	736
Dref	robl	737
CG7839	CG4165	738
trem	CG7006	739
ssp	trr	740
Myb	mri	741
CTCF	Lst8	742
CTCF	CG8924	743
CG7839	Crag	744
BEAF-32	Nipped-A	745
Stat92E	kar	746
ssp	ATPsyn-b	747
ssp	CG9839	748
hng1	ash1	749
BEAF-32	Spp	750
ssp	Aats-ile	751
Dref	Cka	752
CG17359	Bap170	753
CG11723	CG5235	754
CG8089	CG6707	755
Dref	Bap55	756
CG11504	CG6406	757
CG6689	Taf13	758
Trl	alpha-Est8	759
wek	Apc2	760
CTCF	CG9754	761
CG11504	l(3)psg2	762
trem	CG16941	763
CG6654	egg	764
Dref	Su(var)2-HP2	765
da	CG4119	766
CG6689	CG14270	767
CG6654	trr	768
CG8478	MESR4	769
grau	CG9065	770
ssp	l(1)1Bi	771
CG10979	Sara	772
kay	stv	773
CTCF	RpIII128	774
CG6654	l(3)01239	775
CG4617	MED1	776
Dref	Pp2C1	777
CG12155	Rrp46	778
CG8478	CG3621	779
CG3995	ial	780
CTCF	CG3909	781
BEAF-32	CG33217	782
Trl	CaMKI	783
CG8478	l(3)07882	784
Dref	l(3)76BDm	785
cg	Cbp80	786
CG6689	CG3704	787
CG31365	Su(var)2-10	788
Lhr	CG14230	789
CG17361	crn	790
BEAF-32	wash	791
grau	Taf13	792
Stat92E	Ino80	793
CG4617	Top3beta	794
CG18764	CG18273	795
Dref	Cdk12	796
CTCF	Sap130	797
Adf1	Pde6	798
Dref	par-1	799
grau	polybromo	800
CG14711	CG7911	801
CG8478	cnk	802
ssp	Nup154	803
ssp	CG7504	804
BEAF-32	EndoA	805
MESR4	smo	806
Thd1	Krn	807
CG8478	Su(fu)	808
CG9932	CG31145	809
Myb	CG2051	810
CG6689	hop	811
ssp	smo	812
Zif	pen	813
h	crp	814
da	drosha	815
Myb	CG1749	816
CTCF	TFAM	817
CTCF	CG6509	818
onecut	CG43066	819
CG6654	eIF2B-epsilon	820
grau	CG2260	821
tna	CG32264	822
CTCF	ghi	823
Myb	CG6028	824
grau	CG7197	825
trem	Ge-1	826
ssp	CG16896	827
Myb	CG11873	828
CTCF	Aats-lys	829
grau	Art3	830
Dref	Det	831
BEAF-32	CG2543	832
CG4360	kz	833
her	CG9300	834
BEAF-32	CG8370	835
Dref	E(bx)	836
ci	Nipped-A	837
Adf1	Msr-110	838
ken	cwo	839
cad	fs(1)h	840
CG4617	vls	841
CG6689	ihog	842
BEAF-32	PTP-ER	843
her	CG16935	844
Dref	CG4165	845
BEAF-32	beg	846
cad	CG14215	847
D19B	trr	848
Dref	l(1)1Bi	849
CG7839	Aats-ile	850
CTCF	CG7246	851
BEAF-32	crb	852
Dref	RhoGAPp190	853
pfk	CG14230	854
CG11504	CG14230	855
Myb	Mhcl	856
CG4617	CG8485	857
CG12155	CG14215	858
hng1	CG16935	859
ssp	Aats-thr	860
CG15514	CG9034	861
dl	Rbcn-3A	862
CTCF	kz	863
hng1	Wdr82	864
BEAF-32	Aprt	865
TFAM	CG3597	866
CG6654	CG14710	867
grau	CG6406	868
Dref	Prat	869
CTCF	CG11791	870
CG18764	qkr58E-1	871
her	CG12608	872
CG4360	CG9114	873
da	skd	874
CG11504	CG12301	875
CG11504	CG1646	876
CG2202	BRWD3	877
wek	Top3beta	878
CG2116	cdc2	879
grau	Cap	880
Dref	CG5903	881
CG8478	SF1	882
CTCF	DNApol-eta	883
CG17361	l(3)76BDm	884
CTCF	CG10286	885
hng1	CG6695	886
cad	cnk	887
EcR	CG1516	888
CG17361	Su(var)2-HP2	889
ci	tkv	890
Myb	CG31103	891
Adf1	CG5844	892
BEAF-32	RpI135	893
CG17359	Apc2	894
CG6689	Myb	895
CG6654	Mes-4	896
Dref	MBD-R2	897
disco	CG14299	898
CTCF	CG8290	899
trem	wdn	900
CG11504	scaf6	901
Stat92E	Su(var)2-HP2	902
her	CG4266	903
grau	CG3744	904
exd	CG10320	905
E(z)	Su(var)2-HP2	906
CG6689	CG4278	907
CG33213	sl	908
CTCF	hang	909
Dif	Sclp	910
grau	E(bx)	911
exd	CG9300	912
Zif	CG16892	913
CTCF	CG42358	914
Zif	MESR4	915
hng1	ial	916
CG8478	CG4165	917
CG6689	CG6686	918
CG7839	Bap170	919
E2f	CG7338	920
BEAF-32	CG17904	921
phol	Ada2b	922
Dref	CG9596	923
Dref	Aats-lys	924
NK7.1	Cyp313a1	925
Dref	CG9125	926
CG8478	CG12301	927
CTCF	O-fut1	928
BEAF-32	CG1665	929
CTCF	Cpsf160	930
CG11504	CG7993	931
BEAF-32	CG5323	932
MESR4	l(3)psg2	933
CTCF	CG5439	934
CTCF	pea	935
CTCF	CG6923	936
cad	syd	937
grau	CG16903	938
CG6689	l(1)1Bi	939
Trl	CG4721	940
CG2116	CG7006	941
Dref	O-fut1	942
CG6654	nxf2	943
Dref	Caf1	944
crol	vig	945
E(z)	pen	946
Lhr	CG12128	947
Myb	IntS6	948
CG1024	CG2051	949
Dref	Cpsf160	950
grau	crn	951
CG8478	CG9065	952
CG2116	Myb	953
CG4360	CG8944	954
Mitf	CG17508	955
D19B	CG3744	956
CTCF	CG3192	957
Myb	Chrac-16	958
CG33213	Dp	959
hng1	Su(var)3-7	960
Dref	CG6686	961
Dref	CG7839	962
CG1529	pen	963
Myb	CG3335	964
CG1620	CG7806	965
BEAF-32	bsk	966
wek	CoVa	967
Dp	hang	968
CG6654	par-6	969
hng1	CG7564	970
BEAF-32	ND42	971
TFAM	Prat2	972
Nf-YA	nxf2	973
CTCF	Sas-4	974
CG4617	l(3)07882	975
D19B	Dcp1	976
wek	CG5728	977
D19B	CstF-50	978
E2f	Myb	979
hng1	CG1646	980
CG1603	Top3beta	981
CG6654	TFAM	982
CG10565	Su(var)3-7	983
CTCF	crp	984
Trl	cv-d	985
wek	CG15744	986
CTCF	CG30183	987
CG17359	pzg	988
Dref	Pak3	989
Dref	CG10289	990
Lhr	drosha	991
cg	brat	992
BEAF-32	Cdc5	993
phol	l(3)76BDm	994
Dref	Apc2	995
CG1024	RhoGAP54D	996
wek	TFAM	997
CTCF	Reps	998
Rabex-5	CG8300	999
CG6654	PCID2	1000
CG6689	CG9114	1001
Trl	drpr	1002
CTCF	Grip71	1003
da	Nup154	1004
wek	bru	1005
ssp	Rbf2	1006
CG2116	Apc2	1007
BEAF-32	CG7770	1008
MESR4	drosha	1009
CG4617	CG15561	1010
Dref	CG32767	1011
Trl	CG10209	1012
grau	CG4159	1013
CG4617	CG32075	1014
CG17912	TFAM	1015
CG17359	l(3)01239	1016
CTCF	nmo	1017
CG6654	Dcp1	1018
BEAF-32	CG11134	1019
ssp	CG9715	1020
MESR4	cg	1021
CG8478	CG1646	1022
trem	Art3	1023
grau	Nf-YC	1024
wek	Bap170	1025
z	CG2691	1026
Ada2b	CG18273	1027
grau	l(3)07882	1028
trem	xmas-2	1029
CG7839	csul	1030
CG8478	Chrac-16	1031
CG2116	qkr58E-1	1032
CG4617	Apc2	1033
BEAF-32	CG4593	1034
CG11723	CG7197	1035
phol	Prp31	1036
CTCF	CG14749	1037
CG15514	CG3704	1038
Dref	Su(var)3-3	1039
CG17361	CG4768	1040
CTCF	CG12859	1041
CG6272	mTerf3	1042
grau	ash1	1043
CTCF	SdhC	1044
Dref	CG8369	1045
grau	nst	1046
Dref	hd	1047
Trl	Khc-73	1048
CG8478	RhoGEF4	1049
dm	svr	1050
CTCF	Arp6	1051
Myb	slik	1052
CTCF	Jarid2	1053
da	CG12237	1054
Zif	mus81	1055
ssp	CG3704	1056
BEAF-32	CG34191	1057
CG1024	RpII33	1058
Dref	Dek	1059
ssp	Csl4	1060
phol	Nup154	1061
cad	Pkc98E	1062
CG6654	Su(fu)	1063
BEAF-32	CG13185	1064
wek	Mes-4	1065
Dref	ocm	1066
CG17361	CG10219	1067
ken	spg	1068
Zif	RAF2	1069
CG8478	CG4069	1070
CG15514	nxf2	1071
disco-r	disco	1072
CG30020	CG12301	1073
CTCF	CG4692	1074
CG17361	Art3	1075
Dref	thoc5	1076
CG17361	CG2691	1077
CG17612	pen	1078
CTCF	Mkk4	1079
D19B	CG5235	1080
CG6654	Aats-tyr	1081
CG4360	cnk	1082
CG17361	Myb	1083
ssp	wek	1084
her	CG4069	1085
ssp	hang	1086
ssp	CG9172	1087
Dref	sl	1088
Myb	mRpL38	1089
BEAF-32	Nsun2	1090
GATAd	CG9715	1091
Zif	Myb	1092
CTCF	CG14215	1093
ssp	Su(var)3-7	1094
CG11723	pea	1095
wek	CG4887	1096
wek	Nf-YC	1097
wek	CG7456	1098
grau	CG1091	1099
CG11504	DLP	1100
CTCF	CG17912	1101
BEAF-32	CG3262	1102
grau	CG9172	1103
BEAF-32	CG11279	1104
lilli	kek5	1105
Med	kz	1106
CTCF	CG17807	1107
Zif	CG14749	1108
Dref	CG17919	1109
BEAF-32	CG6891	1110
cad	CG16791	1111
E(z)	mxc	1112
CG11723	vret	1113
E2f	osa	1114
CG11723	Bap55	1115
CG4617	PTP-ER	1116
CG6689	ial	1117
Myb	CG8611	1118
hng1	CG17829	1119
GATAd	hang	1120
Dref	Aats-ile	1121
Myb	Sra-1	1122
CTCF	Rrp46	1123
Dref	CG32095	1124
ssp	Wdr82	1125
BEAF-32	CG4365	1126
CG18764	CG12128	1127
Dref	CG4069	1128
wek	CG18273	1129
CG2116	Art3	1130
Dref	Mes-4	1131
trem	CG4119	1132
CG17361	hd	1133
CTCF	hop	1134
Myb	CG8680	1135
Dref	Nup133	1136
da	Gug	1137
CG4617	CG7246	1138
Trl	by	1139
CTCF	CG18259	1140
CTCF	pod1	1141
insv	MTA1-like	1142
CTCF	CG8485	1143
CTCF	LSm7	1144
ssp	l(2)35Be	1145
BEAF-32	Cpsf160	1146
CG11723	CG4278	1147
ssp	nxf2	1148
Dref	Art3	1149
ssp	CG14215	1150
mod(mdg4)	RhoGAP19D	1151
Dref	scaf6	1152
BEAF-32	nmd	1153
wek	CstF-50	1154
CTCF	sno	1155
BEAF-32	pea	1156
CG18476	CG7006	1157
BEAF-32	CG11590	1158
CTCF	CG6689	1159
CG6654	CycC	1160
Stat92E	Art3	1161
CG2116	CG10880	1162
CG3995	Jarid2	1163
Zif	CG11107	1164
grau	Wdr82	1165
CG8478	CG16892	1166
CG4617	phol	1167
CG1024	mxc	1168
Dref	BRWD3	1169
CG17359	CG10376	1170
CG1024	CG14749	1171
CG6654	bru	1172
CG4617	ial	1173
ssp	CG3071	1174
Stat92E	cos	1175
BtbVII	G9a	1176
Myb	Spn42Da	1177
grau	fws	1178
Trl	CG3967	1179
CTCF	Pal1	1180
Dref	CG10565	1181
CG4360	CG3704	1182
CG6654	csul	1183
CG4617	mxc	1184
CG17359	Su(var)2-10	1185
fu2	ergic53	1186
grau	Tip60	1187
CG6276	CG17985	1188
CTCF	phol	1189
CG4617	Cortactin	1190
Su(var)3-7	CG2691	1191
grau	CG9596	1192
CG6654	CG10320	1193
grau	dbe	1194
her	Csl4	1195
da	dikar	1196
CG6689	CG4338	1197
CTCF	CG16935	1198
cad	kuz	1199
CG1024	CycC	1200
BEAF-32	Eph	1201
CG6654	ik2	1202
Dref	CG4266	1203
Dref	CG7338	1204
BEAF-32	nej	1205
CG11504	CG3680	1206
CG11696	Myb	1207
grau	CG4119	1208
hng1	LSm1	1209
MESR4	kuz	1210
CG6654	CG10565	1211
E(z)	l(3)07882	1212
CG3995	CG2691	1213
BEAF-32	CG31937	1214
da	CG1240	1215
CTCF	Mtp	1216
her	MED1	1217
Su(var)3-7	CG12301	1218
CG17361	CG4069	1219
CG2116	CG3071	1220
wek	mxc	1221
MTA1-like	Su(var)2-HP2	1222
ssp	Nufip	1223
CG6689	CG12301	1224
Trl	cora	1225
TFAM	CG34331	1226
Dref	RasGAP1	1227
CG2202	Rs1	1228
Stat92E	CG1234	1229
Zif	l(1)1Bi	1230
Trl	JIL-1	1231
Dref	Nuf2	1232
CG6689	Bsg25D	1233
CG17359	CG8360	1234
Myb	ATPsyn-b	1235
Ada2b	CG2691	1236
fkh	pan	1237
Dref	CG3621	1238
CG17361	CG32075	1239
Dref	E2f	1240
Myb	CG8320	1241
CG6689	CG2051	1242
ap	stl	1243
Dip2	nxf2	1244
CG8478	Set2	1245
ssp	par-6	1246
CG11723	nxf2	1247
Dref	CG12338	1248
wek	CG16941	1249
CG7839	Grip75	1250
CTCF	CG3797	1251
her	R	1252
E(z)	CG5728	1253
Trl	betaTub97EF	1254
Myb	hang	1255
Dref	l(1)G0136	1256
Lhr	CG4768	1257
ssp	CG10565	1258
CG11723	Taf5	1259
CG4617	Chro	1260
grau	nxf2	1261
Dref	DIP2	1262
Dref	Ice	1263
CG4617	Su(var)2-HP2	1264
Dref	CG15743	1265
CTCF	csul	1266
Clamp	CG3704	1267
Ada2b	CG6686	1268
Dref	p115	1269
CG3281	l(3)07882	1270
CG6654	CG1074	1271
grau	wdn	1272
CG8478	CG9300	1273
CG2202	trr	1274
grau	Magi	1275
ssp	ATPsyn-gamma	1276
BEAF-32	SpdS	1277
CG17359	kz	1278
cad	Mnt	1279
Dref	CG12400	1280
CG6689	hd	1281
kay	Whamy	1282
CG6689	CG11137	1283
pfk	CG9172	1284
CG2116	Cpsf160	1285
Trl	Idgf1	1286
BEAF-32	CG43367	1287
Mnt	bves	1288
CTCF	CG11777	1289
CG17359	CG6686	1290
Zif	CG12301	1291
MESR4	CG7338	1292
D19B	pUf68	1293
BEAF-32	hep	1294
her	CG18273	1295
hng1	E2f2	1296
CG1603	CG12128	1297
CTCF	CG11752	1298
da	CG3704	1299
cad	pio	1300
CTCF	RhoGAPp190	1301
CG17361	pen	1302
MESR4	Caf1	1303
MESR4	CG7839	1304
CG8478	CG10320	1305
BEAF-32	mRpL36	1306
BEAF-32	CG4849	1307
Stat92E	CG8586	1308
Dref	Galt	1309
Stat92E	CG12050	1310
Dref	CG11752	1311
CTCF	MED14	1312
phol	CG3704	1313
CG1024	l(3)07882	1314
CTCF	disp	1315
CG11723	E(var)3-9	1316
CTCF	IntS1	1317
Stat92E	CG16896	1318
Dref	Elba2	1319
CTCF	TAF1B	1320
MESR4	l(1)1Bi	1321
Dref	jvl	1322
Dref	tst	1323
CG3995	CG9114	1324
CTCF	Atg4b	1325
CG11504	Cbp80	1326
CG1024	BCAS2	1327
cad	Ac13E	1328
Dref	Cyp9f2	1329
ssp	CG16903	1330
dm	Sug	1331
trem	cos	1332
wek	CG1868	1333
CG6654	CG18273	1334
Trl	Blimp-1	1335
Zif	CG4165	1336
CG3995	CG10219	1337
CG17359	cdc2	1338
BEAF-32	Tim9a	1339
BEAF-32	CG14215	1340
trem	trr	1341
BEAF-32	CG8360	1342
Dref	CG3756	1343
cad	qkr58E-1	1344
Dref	Mppe	1345
woc	Bap170	1346
CG7839	BRWD3	1347
Dif	ple	1348
cad	Obp99c	1349
CG1647	CG32479	1350
CG1024	Chrac-16	1351
Stat92E	lola	1352
CG15514	CG12301	1353
Dref	mRpL46	1354
ssp	CG8944	1355
Rabex-5	l(2)k14505	1356
mod(mdg4)	BtbVII	1357
Dref	pea	1358
CG2116	CG18273	1359
Trl	hdly	1360
Dref	CG3731	1361
CG4360	fs(1)h	1362
Dref	CG6463	1363
CG11504	bru	1364
CG4617	E(bx)	1365
grau	CG8417	1366
cad	CG10543	1367
Dref	Fancd2	1368
trem	CG3704	1369
ssp	scaf6	1370
CTCF	Prat	1371
CG18476	Arp6	1372
CG2875	CG10565	1373
CTCF	Asx	1374
CG8478	MED11	1375
CG11723	CG11781	1376
ssp	Bap55	1377
ssp	CG14722	1378
Myb	CG16868	1379
wek	CG7246	1380
CG17361	CG1240	1381
CG11723	eIF2B-epsilon	1382
Dref	CG17829	1383
CTCF	Abl	1384
CG7839	MED23	1385
cg	Kdm2	1386
CG11723	Gmd	1387
brat	RAF2	1388
CG3995	Ino80	1389
wek	Myb	1390
Mrtf	Fur1	1391
Dref	CG8944	1392
CG4617	CG14286	1393
BEAF-32	Msr-110	1394
Trl	sno	1395
BEAF-32	gammaSnap1	1396
CG11723	mxc	1397
CG17359	CG11107	1398
peb	vvl	1399
grau	fidipidine	1400
CG33213	l(1)1Bi	1401
wek	Nup154	1402
CTCF	CG9853	1403
CG1024	nxf2	1404
BEAF-32	CG32350	1405
Dref	CG5808	1406
hng1	CG33493	1407
grau	CG9548	1408
Nf-YA	Apc2	1409
Dref	CG11107	1410
wek	RhoGAP54D	1411
BEAF-32	CG7504	1412
CTCF	CG1737	1413
TFAM	CG3999	1414
her	MED6	1415
MESR4	ocm	1416
GATAd	l(1)1Bi	1417
Dref	Cat	1418
CTCF	CG12203	1419
da	CG17078	1420
Dref	Sin	1421
Myb	tay	1422
CG17359	CG4692	1423
Dref	Nmd3	1424
Trl	CG5381	1425
Trl	Spn28Dc	1426
sug	CG30269	1427
CG8924	Su(var)3-7	1428
CG1603	mxc	1429
wek	CG17829	1430
BEAF-32	MED14	1431
cad	cic	1432
CG11723	CG12203	1433
cg	l(1)1Bi	1434
Dref	CG4169	1435
CTCF	l(3)psg2	1436
wek	GCC185	1437
da	Sym	1438
CTCF	ric8a	1439
Hmg-2	Nup154	1440
CG17612	CG10565	1441
CTCF	dbe	1442
CG4617	MKP-4	1443
CTCF	Dhod	1444
Dref	CG5703	1445
ssp	Nup133	1446
CTCF	wcd	1447
phol	l(2)k01209	1448
ap	CG6891	1449
CG7839	CG4768	1450
ssp	CG4119	1451
Trl	qua	1452
CG6654	Arp3	1453
CG11723	arx	1454
CTCF	CG42797	1455
Dref	Ge-1	1456
CG7839	Nup205	1457
CG18476	CG6028	1458
Dref	CG10435	1459
CG18764	ATPsyn-gamma	1460
grau	Nup160	1461
CG4617	BCAS2	1462
grau	CG10565	1463
CG6654	Prat	1464
grau	CG8478	1465
BEAF-32	CG12279	1466
CTCF	CG12213	1467
pnt	ph-p	1468
CG3995	ATPsyn-gamma	1469
Dref	nesd	1470
CG17361	Dp	1471
Dref	Dcp2	1472
grau	MKP-4	1473
Dref	Kap-alpha1	1474
CTCF	CG14722	1475
CTCF	RhoGAP71E	1476
CG6689	CG10880	1477
CG7839	Jarid2	1478
her	Prat	1479
NK7.1	CG4000	1480
BEAF-32	CG8064	1481
CG11504	CG4119	1482
grau	Aats-lys	1483
CG18011	scny	1484
CG15514	Caf1	1485
CTCF	Evi5	1486
CG12155	CG1737	1487
CG11723	CG8360	1488
CG17328	CG7839	1489
her	CG14749	1490
CTCF	CstF-64	1491
Dref	CG7504	1492
her	l(1)1Bi	1493
CG6689	cnk	1494
CG17359	CG42358	1495
CG12155	l(2)k01209	1496
CTCF	HP1c	1497
CG12155	enok	1498
her	CG3511	1499
grau	CoVIIc	1500
grau	Taf10b	1501
TFAM	CG10880	1502
Dref	CG32075	1503
Dref	CG8155	1504
Dref	Nat1	1505
BEAF-32	mRpS33	1506
CTCF	Scm	1507
Dref	CG4554	1508
wek	CG5808	1509
phol	ATPsyn-gamma	1510
Dref	CG10219	1511
BEAF-32	Scox	1512
CTCF	nxf2	1513
her	CG4169	1514
Dref	Dhod	1515
CG11723	CG12338	1516
Dref	Tfb4	1517
CG17359	l(3)07882	1518
CG12299	CG8944	1519
Clamp	Myb	1520
BEAF-32	CG14464	1521
CG6689	phol	1522
E2f	E(bx)	1523
phol	SdhC	1524
grau	CG17556	1525
CG12155	CG6654	1526
CG11504	CG2260	1527
Trl	Cyp9b2	1528
Trl	rut	1529
CG3995	CG14286	1530
grau	l(1)G0020	1531
ssp	CoIV	1532
phol	hop	1533
Dp	CG32075	1534
ssp	CG3165	1535
Dref	vls	1536
pita	trr	1537
grau	CG6686	1538
CG17359	CG11563	1539
CG12155	Spx	1540
CG6654	CG10802	1541
CG8159	Sec31	1542
Stat92E	Gel	1543
phol	MTA1-like	1544
sug	CG5254	1545
CG4707	Art3	1546
her	CG17829	1547
BEAF-32	timeout	1548
Ubx	CG18273	1549
BEAF-32	CG5181	1550
Elba2	CG14230	1551
Dref	Elp1	1552
Dif	CG13606	1553
CG3995	MTA1-like	1554
CG17361	mRpL17	1555
grau	RpII33	1556
CG12155	lack	1557
cg	MKP-4	1558
Eip74EF	CG18304	1559
E2f	CG4266	1560
dl	Khc-73	1561
Trl	rhea	1562
CG9305	eIF6	1563
BEAF-32	CG6020	1564
CG2116	Cul4	1565
Dref	crn	1566
wdn	pen	1567
CG8478	Dd	1568
CTCF	wdn	1569
grau	Chrac-16	1570
CG17359	CG4278	1571
BEAF-32	CG9776	1572
sd	sgg	1573
grau	disp	1574
Dref	prod	1575
grau	CG17829	1576
grau	Rab6	1577
BEAF-32	CG7839	1578
drm	abd-A	1579
CG6654	CG15561	1580
CG12155	l(2)35Df	1581
CG1620	CG7702	1582
CTCF	vimar	1583
cad	Hf	1584
CG4617	CG2691	1585
cg	Wdr82	1586
E2f2	Top3beta	1587
CG11723	ial	1588
CG7839	l(2)35Bd	1589
CG6689	Art3	1590
CG6654	CG4278	1591
BEAF-32	CG5335	1592
grau	l(2)05714	1593
hng1	CG3527	1594
mod(mdg4)	woc	1595
CTCF	CG1074	1596
CG12155	cg	1597
grau	MED1	1598
Dref	MKP-4	1599
MESR4	l(2)35Df	1600
CG11723	RhoGAP54D	1601
grau	CG31548	1602
BEAF-32	Ugt	1603
grau	CG9853	1604
CG2116	l(3)01239	1605
Zif	TFAM	1606
grau	CG10217	1607
E(z)	Chro	1608
grau	Myb	1609
Myb	CG2694	1610
CG11902	CG3651	1611
CG8478	Sk2	1612
CG15514	l(2)35Df	1613
Dref	heph	1614
CG4617	Jarid2	1615
CG17802	CG16892	1616
Trl	CG17108	1617
grau	CG8726	1618
CG6654	sl	1619
CG11504	l(1)1Bi	1620
CG8478	CG7338	1621
ssp	CG2260	1622
Dref	CG6020	1623
Su(var)3-7	Bsg25D	1624
her	Oscp	1625
MESR4	CG4119	1626
wek	CG2938	1627
CTCF	CG8010	1628
Dref	CG17385	1629
cad	Zir	1630
Dref	CG8235	1631
ssp	ik2	1632
grau	CG15439	1633
CG11696	CG2691	1634
Dref	TFAM	1635
CG17361	Su(var)3-3	1636
grau	CG18004	1637
CG17359	CG8891	1638
wek	Csl4	1639
BEAF-32	nonA	1640
grau	Jarid2	1641
Dref	key	1642
Myb	CoIV	1643
her	O-fut1	1644
ssp	Jarid2	1645
NK7.1	CG12814	1646
CG17359	CG14286	1647
CG4360	CG4266	1648
BEAF-32	CG15111	1649
wek	CG12213	1650
trem	CG5728	1651
Dref	CG12018	1652
CG1603	CG10880	1653
CG2116	CG1523	1654
CG17359	l(3)76BDm	1655
pfk	l(3)07882	1656
Stat92E	Pi3K92E	1657
CTCF	CG18870	1658
MESR4	lack	1659
Dref	Cep97	1660
CG11504	CG4165	1661
CG11723	Chro	1662
h	Chrac-16	1663
her	Apc2	1664
hng1	CG7993	1665
Dref	Bap170	1666
CTCF	jumu	1667
CTCF	CG3214	1668
Dref	CG9034	1669
grau	CG3704	1670
Nf-YA	cnk	1671
CG12155	CG8290	1672
Myb	Jarid2	1673
CG17359	CG3071	1674
Dref	CG9839	1675
exd	Su(var)3-7	1676
Dref	Nufip	1677
Trl	CG34136	1678
hng1	CG10802	1679
CG3995	hop	1680
CG6654	Myb	1681
Nf-YA	BCAS2	1682
wek	CG2691	1683
CG3995	scaf6	1684
CG2875	l(3)07882	1685
Dref	spn-E	1686
Dref	CG10341	1687
CTCF	CG1468	1688
Dref	mxc	1689
Dref	RluA-2	1690
cad	CG3734	1691
cwo	flw	1692
BEAF-32	CG11342	1693
cad	rictor	1694
CTCF	Mes-4	1695
CTCF	CG10376	1696
BEAF-32	ast	1697
Zif	Rs1	1698
Myb	l(3)76BDm	1699
onecut	CG43143	1700
CTCF	CG11107	1701
BEAF-32	CG15027	1702
her	mri	1703
ewg	Pli	1704
grau	ATPsyn-gamma	1705
Dref	CG3353	1706
hng1	CG1074	1707
BEAF-32	CG5098	1708
Dref	ubl	1709
Myb	CG4365	1710
su(Hw)	IA-2	1711
Dref	pUf68	1712
CG17385	CG4360	1713
BEAF-32	garz	1714
CG17361	Apc2	1715
CG6689	wek	1716
Dref	CoVIIc	1717
Nf-YA	Top3beta	1718
Dref	CG14043	1719
CG17361	Cdk12	1720
her	D1	1721
grau	bru	1722
insv	CG10341	1723
HmgD	CG12128	1724
D19B	Nup160	1725
CG11504	RAF2	1726
CG4617	hop	1727
Dref	CG10628	1728
BEAF-32	asrij	1729
E2f	CG7911	1730
wek	l(3)07882	1731
wek	CG8360	1732
CTCF	CG10320	1733
D19B	CG3071	1734
grau	CG30020	1735
CG11723	pita	1736
CG4617	RhoGAPp190	1737
her	MED23	1738
CG18476	CG4266	1739
Dref	CG1218	1740
sug	CG17029	1741
CG6654	CG7993	1742
Myb	CG7739	1743
her	CG12301	1744
hng1	vls	1745
CTCF	Br140	1746
CG17361	egg	1747
CTCF	CG4164	1748
BEAF-32	GAPcenA	1749
Dref	th	1750
CG17359	CG31548	1751
CG1024	cdc2	1752
BEAF-32	CG13192	1753
CG8478	Ada2b	1754
grau	l(2)35Be	1755
Dref	Bsg25D	1756
her	ihog	1757
CG11723	CG2931	1758
BEAF-32	CG16868	1759
Camta	Dab	1760
CG6654	Bap170	1761
ssp	CG8326	1762
CG17361	CG2199	1763
srp	Npc2g	1764
Dref	CG1091	1765
Myb	Rab39	1766
CTCF	G9a	1767
CG6654	drosha	1768
CG4360	Su(fu)	1769
BEAF-32	Flo2	1770
Dref	CG9853	1771
CG2116	Nup160	1772
CG6654	CG9596	1773
CG14441	Nrg	1774
CG17359	wls	1775
CG6654	TH1	1776
BEAF-32	Bap170	1777
phol	TFAM	1778
BEAF-32	pUf68	1779
wek	CG16896	1780
kay	CG5945	1781
HmgZ	lama	1782
CTCF	Lap1	1783
HmgD	CG3731	1784
wek	Art3	1785
cad	Cyp9f2	1786
MESR4	CG1646	1787
ssp	Dp	1788
Stat92E	l(1)1Bi	1789
CTCF	CG31712	1790
MESR4	CG4768	1791
Dref	wdn	1792
da	pen	1793
pfk	MKP-4	1794
wek	CG2116	1795
Ubx	Patronin	1796
CG11723	CG4360	1797
ssp	Mpp6	1798
Dref	CG31510	1799
ssp	CG9799	1800
Dref	CG1523	1801
Stat92E	mxc	1802
CG14711	Dp	1803
ewg	CG5830	1804
hng1	CG4169	1805
CG4617	CG3876	1806
Trl	Tsp42El	1807
pfk	ash1	1808
CTCF	Tango6	1809
BEAF-32	dj-1beta	1810
CTCF	dos	1811
Myb	ATPsyn-gamma	1812
Trl	CG9399	1813
Dref	l(2)k01209	1814
wek	CG4360	1815
ssp	Sra-1	1816
pfk	Nup154	1817
MESR4	CG9300	1818
Dref	Taf1	1819
her	p115	1820
CTCF	CG8360	1821
ssp	CoVIIc	1822
CTCF	CG6463	1823
Dref	CG2091	1824
CG11723	l(1)1Bi	1825
grau	CG5742	1826
z	Dp	1827
Adf1	CG30069	1828
CG8478	CG7288	1829
grau	CG6689	1830
CG17359	Rbf2	1831
BEAF-32	Hcf	1832
CTCF	Afti	1833
CG8478	l(1)1Bi	1834
CTCF	Git	1835
CG33213	CG16935	1836
Dref	HP1c	1837
CG4360	SC35	1838
CTCF	CG3353	1839
pfk	CG42797	1840
BEAF-32	Gug	1841
CG12155	CG2614	1842
wek	Chro	1843
CG1792	l(1)1Bi	1844
Dref	CG5514	1845
CG17361	Bap170	1846
CG33213	CG17078	1847
wek	Lst8	1848
CG1024	Apc2	1849
grh	Kul	1850
CG17829	CG12128	1851
CTCF	Gcn5	1852
CG4617	scaf6	1853
exd	Art3	1854
Adf1	ex	1855
CTCF	Dcp1	1856
CG6689	CG3527	1857
Dref	CG8142	1858
CG1024	polybromo	1859
CG4360	Apc2	1860
CTCF	scaf6	1861
her	CoVIIc	1862
Ada2b	Top3beta	1863
Nf-YA	woc	1864
BEAF-32	MBD-R2	1865
Trl	18w	1866
BEAF-32	CG9987	1867
Dref	Sym	1868
CG18764	BCAS2	1869
hng1	Caf1	1870
CG3065	CG17912	1871
Trl	CG3246	1872
D19B	pea	1873
ci	CG30431	1874
wek	CG15561	1875
Dif	CG9686	1876
CG11723	Lst8	1877
Trl	Ziz	1878
CG11723	Art3	1879
CG11723	CG8132	1880
CG6689	CG12608	1881
grau	CG3621	1882
ssp	CG9548	1883
CG6689	CG7911	1884
grau	CG10376	1885
onecut	CG10132	1886
MTF-1	CG11880	1887
BEAF-32	ND75	1888
CG2116	CG10347	1889
CG8478	CG14215	1890
Su(var)3-7	CG6406	1891
M1BP	CG7911	1892
su(Hw)	CG10508	1893
CG12155	CG10341	1894
CG6654	CG14803	1895
h	Kdm2	1896
Myb	CG34401	1897
BEAF-32	mRpL45	1898
CG11696	Rs1	1899
MESR4	RAF2	1900
CG3995	Spat	1901
Trl	CG6329	1902
Dref	Nsun2	1903
Dref	vret	1904
CTCF	xmas-2	1905
CG8478	CG7839	1906
CTCF	drosha	1907
CG15514	Cpsf160	1908
CG8478	Su(var)3-7	1909
CG17359	MKP-4	1910
CG2116	CG10341	1911
CG9932	CG13124	1912
grau	CG8679	1913
CG6654	CG1234	1914
BEAF-32	AcCoAS	1915
CG3995	Art3	1916
HmgZ	Gli	1917
cad	Pdsw	1918
Myb	Bsg25D	1919
BEAF-32	CHOp24	1920
Myb	bsf	1921
TFAM	ACC	1922
CG18764	CG11137	1923
CG11723	CG8331	1924
CG8478	CG7564	1925
CG6654	Nuf2	1926
CG17361	CG33493	1927
CG6654	SC35	1928
CG7839	CG14286	1929
CG17359	Myb	1930
Myb	mxc	1931
CTCF	CG8378	1932
CG1024	Caf1	1933
Dref	Taf13	1934
CG6654	dbe	1935
CG17361	CG7839	1936
D19B	oxt	1937
CG6654	CG2199	1938
cad	GATAe	1939
CG2116	CG9114	1940
CTCF	row	1941
Dref	CG2617	1942
Dp	CG10219	1943
CG11504	Apc2	1944
wek	nxf2	1945
CG6654	vret	1946
CTCF	CG6686	1947
CG6689	CG11123	1948
Med	CG1234	1949
trem	MTA1-like	1950
Dref	sofe	1951
CG2116	CG3704	1952
CG6689	mxc	1953
Dref	Rel	1954
Dref	Orc6	1955
CG8478	Arp6	1956
CG6689	Rs1	1957
Myb	CG3638	1958
grau	CG11781	1959
Myb	Wnk	1960
BtbVII	l(1)1Bi	1961
Myb	CG11590	1962
wek	insv	1963
CTCF	gig	1964
CG6654	Lst8	1965
grau	Ciao1	1966
Lhr	Tango4	1967
Dif	CG17754	1968
CG2116	polybromo	1969
CG2202	CG3776	1970
BEAF-32	AnxB10	1971
CG12155	CG8944	1972
her	CG12213	1973
CG15514	Rs1	1974
ssp	IntS12	1975
E(z)	wdn	1976
D19B	CG6406	1977
CG4360	wdn	1978
BEAF-32	unc-104	1979
CG6689	CG11927	1980
CG3281	Top3beta	1981
BEAF-32	CG11790	1982
hng1	CG11137	1983
Dref	jim	1984
wek	PTP-ER	1985
cg	CG4119	1986
Trl	CG7777	1987
mxc	pen	1988
CG11696	CG4119	1989
D19B	CG9114	1990
hng1	CG7911	1991
grau	lola	1992
phol	CG12203	1993
Dref	CG1240	1994
MESR4	Nup160	1995
E2f	skd	1996
CTCF	MED15	1997
Dref	phol	1998
Adf1	Appl	1999
[truncated: 298,001 more rows]
