# Supplementary material for: Reprogramming of regulatory network using expression uncovers sex-specific gene regulation in Drosophila
Source: Nat Commun. 2018 Oct 3;9:4061. doi: 10.1038/s41467-018-06382-z (PMC6170494; doi:10.1038/s41467-018-06382-z)
Supplement: Supplementary file 5 — Supplementary Data 2 [file 41467_2018_6382_MOESM5_ESM.txt]

TF	Gene	Rank
CG7046	CG10919	1
CG7046	CG32236	2
CG7046	CG7716	3
CG7046	CG12684	4
CG7046	CG14128	5
CG7046	CG11369	6
CG7046	CG12681	7
CG7046	CG4706	8
CG7046	CG7309	9
CG7046	CG8316	10
CG7046	CG12027	11
CG7046	CG34457	12
CG7046	CG15510	13
CG7046	CG13243	14
CG7046	CG7441	15
CG7046	CG6036	16
CG7046	CG15333	17
CG7046	Rpn13R	18
CG7046	CG11227	19
CG7046	CG12831	20
CG7046	glob2	21
CG7046	CG12914	22
CG7046	dpr17	23
CG7046	CG11697	24
CG7046	CG8508	25
CG7046	CG6752	26
CG7046	CG2336	27
CG7046	qua	28
CG7046	CG4970	29
CG7046	Pp1-13C	30
CG7046	SIP2	31
CG7046	Actn3	32
CG7046	CG12362	33
CG7046	CG11291	34
CG7046	CG15035	35
CG7046	CG12692	36
CG7046	CG16853	37
CG7046	CG30177	38
CG7046	CG2053	39
CG7046	Tengl1	40
CG7046	sofe	41
CG7046	Dic4	42
CG7046	CG15472	43
CG7046	CG15742	44
CG7046	CG32652	45
CG7046	CG5718	46
CG7046	wa-cup	47
CG7046	CG14605	48
CG7046	CG32820	49
CG7046	CG3611	50
CG7046	Msi	51
CG7046	rha	52
CG7046	CG17450	53
CG7046	CG7653	54
CG7046	CG2209	55
CG7046	CG31949	56
CG7046	CG13855	57
CG7046	CG8245	58
CG7046	CG4892	59
CG7046	CG12609	60
CG7046	CG32819	61
CG7046	CG5327	62
CG7046	CG33223	63
CG7046	CG8918	64
CG7046	CG11698	65
CG7046	CG16716	66
CG7046	CG33225	67
CG7046	CG9975	68
CG7046	CG11913	69
CG7046	CG8257	70
CG7046	CG13501	71
CG7046	CG5623	72
CG7046	CG11286	73
CG7046	Tengl4	74
CG7046	CG16964	75
CG7046	CG33140	76
CG7046	CG30391	77
CG7046	CG34433	78
CG7046	CG12923	79
CG7046	CG16833	80
CG7046	CG3942	81
CG7046	CG8102	82
CG7046	CG12637	83
CG7046	CG15125	84
CG7046	CG30222	85
CG7046	CG1835	86
CG7046	Uch-L5R	87
CG7046	CG10801	88
CG7046	CG31525	89
CG7046	CG31784	90
CG7046	CG32713	91
CG7046	PpD5	92
CG7046	CG14736	93
CG7046	CG9308	94
CG7046	CG11588	95
CG7046	CG14834	96
CG7046	CG4449	97
CG7046	CG33489	98
CG7046	CG31693	99
CG7046	CG14556	100
CG7046	CG11379	101
CG7046	CG18193	102
CG7046	CG10834	103
CG7046	CG31601	104
CG7046	CG33234	105
CG7046	CG31819	106
CG7046	CG5388	107
CG7046	CG14508	108
CG7046	tan	109
CG7046	CG13481	110
CG7046	CG32061	111
CG7046	CG5478	112
CG7046	alphaKap4	113
CG7046	CG30384	114
CG7046	CG11630	115
CG7046	CG2750	116
CG7046	CG34286	117
CG7046	CG32720	118
CG7046	CG6893	119
CG7046	Mst35Bb	120
CG7046	CG32086	121
CG7046	nxf4	122
CG7046	CG7045	123
CG7046	CG34021	124
CG7046	CG3552	125
CG7046	CG30103	126
CG7046	CG12783	127
CG7046	CG33061	128
prd	PH4alphaNE3	129
CG7046	gish	130
CG7046	CG15549	131
CG7046	CG33309	132
CG7046	CG30398	133
CG7046	CG33287	134
CG7046	CG31702	135
CG7046	CG2616	136
CG7046	Mst35Ba	137
CG7046	CG32454	138
CG7046	CG10761	139
CG7046	CG31108	140
CG7046	CG7362	141
CG7046	ms(3)76Ca	142
CG7046	CG12857	143
CG7046	CG12206	144
CG7046	CG4161	145
CG7046	CG9592	146
CG7046	CG4480	147
CG7046	CG1571	148
CG7046	CG6527	149
CG7046	CG11262	150
CG7046	PpN58A	151
CG7046	laf	152
osa	fs(1)h	153
CG7046	CG10950	154
CG7046	CG42529	155
CG7046	CG5250	156
CG7046	CG11634	157
CG7046	CG15450	158
prd	CG13759	159
CG7046	CG15676	160
CG7046	CG6333	161
CG7046	CG32727	162
CG7046	CG15196	163
CG7046	CSN1a	164
CG7046	CG1631	165
CG7046	Tpc2	166
CG7046	CG12184	167
CG7556	PH4alphaNE3	168
CG7046	CG31835	169
CG7046	CG18223	170
CG7046	CG7669	171
CG7046	CG12983	172
CG7046	orb	173
CG7046	CG30357	174
CG7046	fzo	175
CG7046	CG14071	176
CG7556	CG34129	177
CG7046	prominin-like	178
CG7046	CG3708	179
CG7046	CG31013	180
CG7046	CG15719	181
CG7046	Gem3	182
CG7046	CG5398	183
CG7046	CG11929	184
CG7046	CG2794	185
CG7046	CG4907	186
CG7046	CG12446	187
CG7046	CG32643	188
CG7046	CG4960	189
CG7046	CG31752	190
CG7046	CG30093	191
CG7046	CG7046	192
CG7046	CG13010	193
CG7046	CG16736	194
CG7046	CG5509	195
CG7046	CG15925	196
CG7046	CG12231	197
CG7046	CG30432	198
prd	CG10029	199
CG7046	CG4661	200
CG7046	CG32238	201
CG7046	CG14380	202
CG7046	CG18869	203
CG7046	ZnT33D	204
CG7046	Mst36Fa	205
CG7046	skpF	206
CG7046	CG14260	207
CG7556	CG13759	208
CG7046	CG14691	209
CG7046	CG10909	210
CG7046	CG32112	211
CG7046	CG13723	212
CG7046	CG33285	213
CG7046	CG15278	214
CG7046	CG2652	215
CG7046	CG33017	216
CG7046	CG12682	217
CG7046	CG3016	218
CG7046	p-cup	219
CG7046	Andorra	220
CG7046	CG13322	221
CG7046	CG12179	222
CG7046	CG7707	223
CG7046	CG31730	224
CG7046	CG42585	225
CG7046	CG30485	226
CG7046	e(y)2b	227
CG7046	CG3473	228
CG7046	CG30385	229
CG7046	CG11714	230
CG7046	salr	231
CG7046	cav	232
CG7046	CG15711	233
CG7046	CG5877	234
CG7046	CG12498	235
CG7046	twe	236
CG7046	CG13771	237
CG7046	polo	238
CG7046	CG8006	239
CG7046	CG42570	240
CG7046	Rootletin	241
CG7046	CG32301	242
prd	CG11828	243
CG7046	CG14693	244
CG7046	CG33286	245
prd	OstStt3	246
osa	CG2926	247
CG7046	CG7730	248
CG7046	HtrA2	249
CG7046	CG15256	250
CG7556	CG11828	251
CG7046	CG10752	252
CG7046	CG9692	253
CG7046	CG5122	254
CG7046	Cyp310a1	255
CG7046	lobo	256
CG7556	Ggt-1	257
CG7046	CG32106	258
CG7046	CG7349	259
CG7046	Klp67A	260
CG7046	CG14316	261
CG7046	Smc5	262
prd	Ggt-1	263
CG7046	aret	264
CG7556	l(3)76BDm	265
prd	CG34129	266
CG7046	CG18787	267
CG7046	CG16825	268
CG7046	VhaM9.7-d	269
CG7046	CG9582	270
CG7556	CG10029	271
CG7046	CG31128	272
CG7046	CG5343	273
CG7046	CG14929	274
CG7046	CG11726	275
CG7046	Spn47C	276
CG7046	CG12784	277
CG7046	CG1409	278
CG7046	CG1138	279
CG7046	CG5653	280
CG7046	CG13527	281
CG7046	CG10793	282
CG7046	CG32945	283
CG7046	PpY-55A	284
CG7046	CG6961	285
prd	l(3)76BDm	286
CG7046	CG33125	287
osa	tyf	288
CG7046	CG32718	289
osa	AGO1	290
CG7046	CG11666	291
CG7556	Sems	292
CG7046	CG9445	293
CG7046	CG13884	294
CG7046	sut3	295
pho	CG6191	296
prd	CG6690	297
CG7556	CG6690	298
CG7046	CG4744	299
prd	Crc	300
Stat92E	CG2493	301
prd	CG31419	302
CG7046	CG17856	303
lola	tyf	304
CG7046	CG31960	305
CG7046	CG15471	306
CG7046	CG34170	307
osa	nej	308
CG7046	lkb1	309
CG7046	CG15548	310
osa	trx	311
CG7046	CG2887	312
CG7046	CG15526	313
CG7046	CG4705	314
CG7046	CG14931	315
CG7046	CG34435	316
osa	east	317
CG7046	CG18132	318
CG7046	CG2051	319
CG7556	CG2975	320
CG7046	mtsh	321
CG7046	CG8335	322
Stat92E	Hn	323
CG7046	CG6005	324
CG7556	CG31419	325
CG7556	prd	326
osa	crol	327
CG7046	CG43691	328
prd	CG11608	329
CG7046	CG6614	330
osa	lola	331
prd	Edem1	332
CG7556	CG9702	333
CG7046	CG2871	334
prd	Sems	335
CG7046	CG7352	336
osa	mask	337
osa	osa	338
CG7556	OstStt3	339
CG7046	CG34432	340
CG7046	Kebab	341
CG7046	CG5807	342
CG7046	CG15824	343
CG7046	RhoGEF3	344
CG7046	CG4935	345
Stat92E	Gel	346
pho	CG33217	347
Stat92E	Stat92E	348
CG7556	CG11977	349
Stat92E	CG31705	350
osa	CG10289	351
vis	CG12493	352
CG7046	CG14684	353
CG7046	CG17494	354
CG7046	CG32319	355
pho	Atf6	356
osa	l(3)L1231	357
CG7046	CG12347	358
CG7046	CG13127	359
CG7556	Crc	360
Stat92E	CG12338	361
CG7046	Glut3	362
CG7046	CG6184	363
CG7046	CG11322	364
CG7046	CG31703	365
Stat92E	fat-spondin	366
CG7046	CG2941	367
CG7046	CG32806	368
Stat92E	CG9886	369
osa	jim	370
CG7046	CG31735	371
CG7046	CG15767	372
osa	Nup153	373
CG7046	ana2	374
osa	E(bx)	375
CG7046	sub	376
CG11617	ATPsyn-d	377
CG7046	CG12866	378
CG7046	SAK	379
osa	CG14200	380
CG7046	CG18789	381
osa	CG9425	382
CG7046	aur	383
CG7046	Cep89	384
CG7556	Cyp4p3	385
CG7556	Tango13	386
CG7046	Sdic2	387
lola	lola	388
prd	Mgat1	389
CG7556	CG32833	390
lola	fs(1)h	391
osa	skd	392
CG7556	Edem1	393
Stat92E	ced-6	394
CG7046	Ntl	395
CG7046	mod(r)	396
prd	prd	397
pho	Cals	398
CG6272	CycT	399
CG7556	OstDelta	400
prd	Tango13	401
CG7046	asl	402
Stat92E	CG7461	403
CG7556	CG11608	404
CG7046	CG10931	405
CG7046	CG14252	406
prd	OstDelta	407
CG7046	jnj	408
Stat92E	CG34331	409
prd	CG1486	410
CG7556	CG31248	411
lola	Sin3A	412
osa	l(2)06225	413
Stat92E	CG10031	414
Stat92E	CG6287	415
Stat92E	CG7470	416
CG7046	CG6479	417
Stat92E	NimB2	418
CG7556	CG31496	419
Stat92E	fbp	420
Stat92E	Idgf2	421
Stat92E	CG10680	422
CG7046	CG9030	423
prd	betaCOP	424
CG7046	topi	425
CG7556	CG31418	426
CG7046	fal	427
CG7556	CG4271	428
osa	nocte	429
CG11617	ATPsyn-gamma	430
Stat92E	GNBP3	431
CG7046	CG17258	432
Stat92E	Egfr	433
osa	slik	434
Stat92E	Pdk	435
CG7046	dtr	436
prd	CG11977	437
CG7046	CG34258	438
CG7046	CYLD	439
osa	Marf	440
CG7046	CG10588	441
CG7046	Pgam5-2	442
prd	CG4271	443
CG7046	CG7616	444
Stat92E	CG4019	445
Stat92E	Gale	446
Stat92E	Acsl	447
osa	Sin3A	448
CG6272	CG6272	449
CG7046	CG12589	450
osa	flfl	451
Stat92E	CG8586	452
pho	Nipped-B	453
lola	east	454
CG7046	Lap1	455
CG7046	CG42360	456
prd	CG7304	457
osa	l(3)76BDr	458
CG11617	Oscp	459
lola	tay	460
lola	AGO1	461
CG11617	l(1)G0230	462
lola	jim	463
osa	CG10320	464
CG17385	CoVIIc	465
osa	crp	466
Stat92E	AdenoK	467
osa	Ncoa6	468
CG7046	CG5062	469
CG7046	barr	470
CG7556	CG10587	471
CG7556	CG9806	472
Stat92E	CaMKI	473
CG7046	CG15145	474
Stat92E	gem	475
CG7556	syd	476
CG7046	CG5348	477
Stat92E	CG32521	478
CG7046	CG8673	479
chn	CG2269	480
CG6272	RpS15Ab	481
CG7046	CycA	482
CG7046	rib	483
prd	CG2975	484
Stat92E	UGP	485
osa	faf	486
CG7556	Mgat1	487
CG7046	CG6422	488
CG7046	CG8494	489
lola	gw	490
osa	shn	491
Stat92E	Sdc	492
CG7046	CG32022	493
CG7046	CG14070	494
CG7046	CG12162	495
vis	CG10748	496
Stat92E	Pp1alpha-96A	497
Stat92E	nec	498
osa	Jarid2	499
Stat92E	St1	500
prd	CG15743	501
osa	sls	502
CG7046	CG34269	503
CG7046	CG42391	504
Stat92E	CG3597	505
Stat92E	CG9649	506
onecut	nSyb	507
Stat92E	CG15293	508
CG17385	CoVIII	509
CG7046	Cap-G	510
Stat92E	CG17841	511
CG6272	E(bx)	512
CG17385	Neb-cGP	513
vis	ms(3)72Dt	514
CG7556	CG17840	515
Stat92E	Indy	516
CG7556	CG30438	517
Stat92E	Mtp	518
osa	Not1	519
Stat92E	CG31414	520
prd	CG31248	521
Stat92E	Galt	522
CG7046	CG10158	523
osa	shep	524
Trl	Trl	525
pho	Trl	526
Stat92E	ade5	527
osa	Unr	528
CG7046	CycB3	529
CG17385	ATPsyn-Cf6	530
Stat92E	pug	531
osa	syd	532
osa	CG43736	533
CG7556	Ugt	534
prd	CG30438	535
CG7046	CG3313	536
pho	Pur-alpha	537
CG11617	CG4769	538
Stat92E	NimB5	539
Stat92E	yellow-f2	540
CG6689	CG5703	541
CG7046	CG17150	542
CG17385	Oscp	543
pho	CG32350	544
Stat92E	CG11395	545
Stat92E	CG5210	546
osa	MESR4	547
CG6689	Oscp	548
CG7046	CG34245	549
osa	wapl	550
prd	ergic53	551
Stat92E	alpha-Est8	552
Mef2	Actn	553
CG7556	CG7304	554
Stat92E	CG3638	555
osa	CG8184	556
prd	CG17840	557
CG7046	Spn42Dc	558
Stat92E	Spat	559
CG7046	Prosbeta2R2	560
CG7046	nesd	561
Stat92E	ACC	562
Stat92E	CG17508	563
osa	E(Pc)	564
osa	Su(Tpl)	565
CG7556	CG31413	566
prd	ppk22	567
aop	slow	568
CG7556	beta'COP	569
Sox14	CG17754	570
Stat92E	CG11594	571
CG7556	CG7556	572
abd-A	tmod	573
CG7046	CG12104	574
CG6689	SdhB	575
osa	bt	576
osa	dom	577
Stat92E	CG1468	578
CG7046	CG42287	579
osa	Rbcn-3B	580
osa	Eip75B	581
CG7046	CG13131	582
CG17385	CoVIb	583
osa	ttk	584
prd	CG14072	585
prd	CG9702	586
CG7556	ppk22	587
prd	syd	588
lola	skd	589
CG7046	CG12034	590
Mef2	CG1674	591
Stat92E	CG6910	592
CG11617	CoVIb	593
CG6689	SdhC	594
Stat92E	CG4721	595
CG7046	CG11060	596
osa	wdb	597
Stat92E	CG42788	598
CG7046	Iswi	599
chn	Syt4	600
CG6689	CG1970	601
CG7046	Cep135	602
CG7556	Best2	603
CG7046	Dic61B	604
Stat92E	R	605
vis	CG18518	606
Stat92E	CG8602	607
osa	Ank2	608
CG7556	ergic53	609
CG7046	CG32812	610
pho	CG11360	611
Mef2	Prm	612
CG7046	CG6985	613
prd	CG32833	614
CG11617	CoVa	615
Stat92E	Tis11	616
Stat92E	AcCoAS	617
osa	spen	618
pho	Stlk	619
osa	Prp8	620
osa	csw	621
pho	myo	622
prd	CG8303	623
CG6689	Acon	624
osa	gw	625
CG15514	CG15514	626
Stat92E	Tret1-1	627
prd	CG12121	628
osa	l(3)72Ab	629
Stat92E	Hex-C	630
osa	cpo	631
Stat92E	cora	632
Stat92E	Ela	633
CG7046	CG10144	634
lola	crol	635
CG7556	CG4297	636
Stat92E	AkhR	637
CG7556	CG12121	638
Sox14	tmod	639
osa	upSET	640
CG7046	Ran-like	641
CG17385	CG3321	642
Stat92E	Irc	643
CG7556	CG2983	644
CG11617	ATPsyn-beta	645
Stat92E	aralar1	646
onecut	Syt1	647
Dref	Dref	648
prd	Gmap	649
CG7046	CG12698	650
CG7046	CG2225	651
prd	Spn42De	652
CG6689	Nc73EF	653
Stat92E	AdSL	654
CG17385	CG17385	655
Stat92E	for	656
CG7556	betaCOP	657
osa	ash1	658
Stat92E	Gk	659
Trl	Pur-alpha	660
CG7046	CG4747	661
prd	CG31418	662
Stat92E	CG42514	663
CG7556	CG1486	664
CG7046	CG34279	665
CG6272	CG32479	666
CG7046	LIMK1	667
Stat92E	CG5778	668
lola	CG43736	669
pho	Dyrk3	670
CG7046	ACXC	671
CG7046	ClC-a	672
osa	CG15099	673
CG6272	RIC-3	674
Stat92E	Nipsnap	675
CG7046	CG31776	676
osa	Atf3	677
CG7046	CG18259	678
CG7046	l(1)G0320	679
osa	CG34417	680
Stat92E	CG13795	681
CG7046	CG30354	682
CG7556	CG31547	683
Stat92E	Pdfr	684
CG6272	Set2	685
CG6272	CG5098	686
lola	CG2926	687
Stat92E	Tal	688
Stat92E	tsl	689
osa	larp	690
CG10654	NaPi-T	691
Stat92E	et	692
Stat92E	CG5171	693
CG7556	CG2111	694
osa	CG9603	695
osa	lbk	696
CG6272	AQP	697
lola	Nup153	698
CG6272	Pur-alpha	699
prd	CG11864	700
osa	Nup358	701
osa	CG9821	702
osa	DIP2	703
CG7046	RacGAP84C	704
CG7556	blot	705
CG17385	CG1458	706
osa	cnc	707
CG7046	CG11423	708
lola	hep	709
schlank	decay	710
osa	IntS6	711
aop	CG15617	712
repo	ATPsyn-gamma	713
chn	unc-104	714
CG17385	Dmn	715
Mef2	Mlp84B	716
CG6272	CG11505	717
osa	tou	718
osa	CG5521	719
CG7046	CG18666	720
prd	CG15117	721
Stat92E	CG7766	722
CG7046	Mkk4	723
Dref	Uba2	724
prd	slv	725
prd	CG2918	726
prd	CHKov2	727
CG7046	didum	728
CG6689	ATPsyn-d	729
CG7556	CG2918	730
Stat92E	CG5577	731
Stat92E	CG7083	732
Stat92E	CG11089	733
Stat92E	Etf-QO	734
osa	Trf2	735
prd	CG33303	736
osa	Mi-2	737
osa	Trpm	738
vis	CG14708	739
prd	sphinx2	740
osa	Bruce	741
Stat92E	CG8738	742
Stat92E	cv-d	743
osa	scrib	744
Stat92E	CG8449	745
osa	rad50	746
CG7046	bgcn	747
CG6272	wupA	748
Stat92E	CG3505	749
CG7046	CG31320	750
Ptx1	CG5096	751
CG7046	CG12123	752
osa	gig	753
osa	CG31998	754
Stat92E	CG2145	755
schlank	schlank	756
vis	CG15227	757
CG7556	Spn42De	758
CG7556	CG18012	759
CG6689	CG6020	760
CG7046	Csp	761
osa	Msp300	762
Stat92E	CG30046	763
Stat92E	CG3775	764
CG7556	CG18507	765
osa	e(y)3	766
Stat92E	CG12091	767
Stat92E	CG17928	768
prd	beta'COP	769
prd	Cyp4p3	770
CG7556	CG6149	771
CG6689	CG3192	772
Stat92E	path	773
CG6689	CG9172	774
osa	CG6700	775
cad	CG17928	776
Stat92E	CG3246	777
chn	nSyb	778
CG6272	CG8331	779
lola	fl(2)d	780
vis	Vha16-3	781
CG7556	CG5731	782
CG11617	CG4692	783
Stat92E	alpha-Est7	784
cad	CG1468	785
CG6689	CoVIb	786
Stat92E	CG16704	787
CG17385	CG4692	788
repo	Oscp	789
Mef2	zormin	790
Mef2	Ca-P60A	791
Stat92E	CG15096	792
CG7046	CG11526	793
CG7556	CG9168	794
CG7556	AnxB11	795
osa	CG34172	796
CG6272	Not1	797
Mef2	Zasp52	798
osa	kis	799
CG7556	CG15743	800
lola	CG14200	801
prd	gammaCOP	802
Stat92E	Gyk	803
CG7046	CG7922	804
CG7046	CG5195	805
CG7046	CG8097	806
grh	nahoda	807
osa	wge	808
Stat92E	whd	809
aop	ple	810
onecut	CG13830	811
Stat92E	GNBP2	812
osa	CG30421	813
grh	pot	814
CG7046	Cyp6v1	815
CG11617	CG5548	816
CG6689	CG4169	817
CG7046	pim	818
cad	CG34331	819
Stat92E	CG31778	820
CG7556	CG10590	821
lola	flfl	822
CG7046	CG11141	823
CG6272	CG3793	824
CG6272	Tim17b	825
osa	CG32113	826
CG6272	CG16711	827
osa	tay	828
CG6689	CG6689	829
osa	tefu	830
aop	Nc	831
prd	AnxB11	832
Trl	Ephrin	833
abd-A	hipk	834
Stat92E	CG3829	835
CG7046	l(2)k10201	836
CG11617	CG10219	837
Stat92E	CG33120	838
CG11617	ND75	839
CG6689	ATPsyn-gamma	840
CG7556	Gmap	841
CG7046	Pms2	842
schlank	Mec2	843
osa	Klp98A	844
prd	CG10590	845
CG7556	CHKov2	846
CG7046	CG14174	847
CG7556	mtg	848
Stat92E	CG16953	849
CG7046	fzy	850
CG7046	skpB	851
Stat92E	CG3523	852
CG6689	CG11752	853
Stat92E	Ilp6	854
CG6272	puf	855
prd	eca	856
CG6272	Sbf	857
lola	Inr-a	858
lola	CG1677	859
Stat92E	CG7016	860
prd	CG10587	861
CG7556	CG11284	862
osa	Sik3	863
osa	RhoGEF2	864
onecut	qvr	865
Mef2	RIC-3	866
lola	wdb	867
CG11617	CG3731	868
pho	PRL-1	869
grh	laccase2	870
Stat92E	srp	871
osa	CG9674	872
CG7046	CG8204	873
Stat92E	psh	874
TFAM	Oscp	875
CG6272	msps	876
CG6689	CG4769	877
Stat92E	Rab10	878
osa	CG8405	879
Stat92E	Spn88Eb	880
CG6272	CG8378	881
CG7046	CG42535	882
CG7046	CG34049	883
CG6689	CG3731	884
osa	PlexB	885
repo	Tm2	886
chn	Appl	887
Stat92E	CG9238	888
CG10904	CG10904	889
Stat92E	Cyp6t1	890
Stat92E	Itp-r83A	891
onecut	Fas1	892
lola	Patronin	893
Stat92E	comm2	894
CG7556	sphinx2	895
lola	shn	896
CG7046	Cand1	897
TFAM	ATPsyn-b	898
CG7046	CG2938	899
Stat92E	eas	900
Trl	CG11360	901
prd	alphaCOP	902
prd	su(w[a])	903
cad	CG5390	904
CG17385	CG17680	905
Stat92E	Ser7	906
CG7556	Coop	907
Stat92E	CG6426	908
osa	CHES-1-like	909
lola	wge	910
CG7556	elB	911
schlank	CG5096	912
lola	trx	913
osa	RpII215	914
Stat92E	Dif	915
osa	Eip93F	916
Stat92E	CG16836	917
CG6272	CG16940	918
CG6689	ATPsyn-b	919
chn	CG4467	920
CG7556	gammaCOP	921
CG6272	CG32280	922
prd	ASPP	923
CG7556	CG14072	924
osa	fry	925
Trl	CtBP	926
Mef2	CG44085	927
Stat92E	CG10960	928
cad	CG8586	929
lola	nocte	930
Stat92E	CG5009	931
osa	mamo	932
CG11617	CG3321	933
CG17385	CG3446	934
CG7556	alphaCOP	935
BEAF-32	Rab6	936
CG6272	CG5597	937
Trl	myo	938
Stat92E	MP1	939
chn	CG14989	940
CG6689	ND23	941
cad	CG10031	942
CG6689	CG5548	943
vis	LS2	944
Stat92E	Hf	945
lola	slik	946
CG7046	CG17821	947
CG6272	Tsp42Eg	948
BEAF-32	Edem1	949
CG6272	Atg8a	950
Stat92E	CG7560	951
osa	Eaf	952
Mef2	Pka-R1	953
prd	mav	954
CG7046	CG12438	955
Stat92E	CG5167	956
CG17186	CG8952	957
TFAM	ATPsyn-gamma	958
CG6689	l(1)G0230	959
chn	amon	960
CG6272	Pi3K68D	961
schlank	Tsp2A	962
Stat92E	dob	963
CG7556	CG1354	964
osa	Mekk1	965
osa	CG6454	966
Ptx1	decay	967
CG7556	CG3640	968
CG7046	CG34230	969
chn	CG10186	970
osa	ca	971
pho	pho	972
CG6272	CG6972	973
Stat92E	Pgm	974
prd	ird1	975
Stat92E	lectin-28C	976
CG7046	CG32165	977
osa	babo	978
lola	Hers	979
CG7046	Arp5	980
CG6272	CG42319	981
Stat92E	CG5946	982
Stat92E	CG3011	983
Stat92E	CG13607	984
osa	hep	985
CG7046	CG15523	986
Stat92E	l(1)G0193	987
chn	CG42540	988
aop	Cpr97Eb	989
osa	Cp190	990
CG6272	cdi	991
CG7046	Pka-R1	992
osa	tud	993
Stat92E	Chc	994
chn	Snap25	995
osa	psq	996
aop	aop	997
CG7046	bora	998
Stat92E	CG3164	999
CG7046	phr6-4	1000
Stat92E	CG5059	1001
Stat92E	Gie	1002
CG7556	mav	1003
CG6272	Mlp84B	1004
Stat92E	wal	1005
CG7046	CG34169	1006
CG17186	Amy-d	1007
repo	CG10219	1008
lola	Hmt4-20	1009
chn	hig	1010
dl	dl	1011
CG7556	su(w[a])	1012
osa	cic	1013
Stat92E	rogdi	1014
Stat92E	Ance-4	1015
Stat92E	Obp18a	1016
Stat92E	moody	1017
chn	Rbp6	1018
CG7046	CG18469	1019
Dref	RpII140	1020
lola	spen	1021
CG7556	CG8303	1022
cad	Hn	1023
Stat92E	vkg	1024
CG7556	CG3570	1025
Trl	mtd	1026
Stat92E	magu	1027
osa	PlexA	1028
CG7046	CG6914	1029
Stat92E	CG9940	1030
Sox14	Sclp	1031
grh	Vdup1	1032
CG10654	CG3270	1033
Stat92E	CG32687	1034
prd	CG32276	1035
osa	tlk	1036
Stat92E	modSP	1037
CG7046	CG11791	1038
lola	osa	1039
CG17186	Phae2	1040
cad	CG31705	1041
osa	poe	1042
Ptx1	Tsp2A	1043
CG7556	CG6928	1044
CG6272	Mf	1045
CG6272	dikar	1046
chn	CG10830	1047
Ptx1	CG8907	1048
pho	Ephrin	1049
CG11617	CG5028	1050
Stat92E	Npc2h	1051
Stat92E	Cyp4ac2	1052
CG7046	Dp	1053
Stat92E	CG34424	1054
Dref	Galphas	1055
Stat92E	CG14196	1056
CG7046	CG10249	1057
Stat92E	CG13531	1058
prd	yata	1059
Mef2	bt	1060
CG6689	ND75	1061
CG6272	exd	1062
lola	RN-tre	1063
CG17385	CG9603	1064
Stat92E	CG1516	1065
Stat92E	Atg17	1066
osa	Hcf	1067
prd	CG31496	1068
Trl	Sxl	1069
Stat92E	Idgf1	1070
osa	CG43367	1071
CG17385	ATPsyn-gamma	1072
lola	CG6700	1073
CG7556	CG11864	1074
osa	Tao	1075
CG6272	Trl	1076
chn	Syt1	1077
Stat92E	Adgf-D	1078
lola	CG9425	1079
Stat92E	svr	1080
Stat92E	CG15067	1081
osa	CG8677	1082
prd	CG4297	1083
osa	Crtc	1084
Stat92E	CG34376	1085
osa	phol	1086
Stat92E	CG11899	1087
Stat92E	CAHbeta	1088
cad	NimB5	1089
CG7556	CG34256	1090
osa	CG42724	1091
lola	CG14478	1092
lola	ttk	1093
CG7556	lva	1094
cad	CG4019	1095
CG7556	ncm	1096
lola	Gug	1097
osa	Smox	1098
Stat92E	Sodh-1	1099
Stat92E	Jabba	1100
CG6272	CG5177	1101
CG17186	CG4363	1102
Stat92E	CG3700	1103
CG6272	casp	1104
osa	CG2186	1105
CG17186	Mal-A6	1106
osa	Tango13	1107
lola	Jarid2	1108
Stat92E	CG14629	1109
osa	Pp2B-14D	1110
osa	CG30197	1111
pho	CG3107	1112
CG7046	Opa1	1113
lola	Su(Tpl)	1114
schlank	CG8907	1115
osa	CG9727	1116
lola	csw	1117
lola	mamo	1118
Stat92E	Spn27A	1119
CG17385	ATPsyn-d	1120
CG6272	PIP4K	1121
retn	CG18258	1122
aop	Dyrk2	1123
CG7046	Vap-33A	1124
lola	Thd1	1125
Stat92E	CG32191	1126
Stat92E	CG16756	1127
Stat92E	PGRP-LC	1128
CG7556	O-fut2	1129
osa	CG42268	1130
CG6689	l(3)03670	1131
CG17385	l(2)06225	1132
prd	Ugt	1133
osa	sqd	1134
CG10654	CG3690	1135
Stat92E	DhpD	1136
CG7046	CG33773	1137
osa	CG4598	1138
osa	Pcd	1139
Sox14	Sox14	1140
lola	mim	1141
prd	blot	1142
osa	Smg5	1143
Stat92E	BM-40-SPARC	1144
osa	CG7158	1145
Stat92E	LM408	1146
CG7556	ASPP	1147
Stat92E	Mct1	1148
Stat92E	CG11309	1149
grh	Myo10A	1150
aop	cu	1151
cad	fat-spondin	1152
CG7046	Atg18a	1153
lola	faf	1154
osa	nonC	1155
lola	Tao	1156
osa	CG9086	1157
chn	CG31619	1158
pho	Adar	1159
Dref	Sra-1	1160
osa	hdc	1161
Stat92E	CG9372	1162
osa	CG4294	1163
Stat92E	Atg9	1164
lola	CG10543	1165
prd	CG9806	1166
Stat92E	CG42369	1167
prd	Best2	1168
osa	polybromo	1169
Stat92E	CG6415	1170
schlank	CG15347	1171
osa	SRm160	1172
aop	CG13606	1173
Stat92E	pinta	1174
Stat92E	CG14523	1175
Stat92E	Rab39	1176
CG7046	CG13197	1177
prd	deltaCOP	1178
lola	nej	1179
osa	CG6509	1180
CG11617	l(1)G0156	1181
Stat92E	Pfrx	1182
vis	Vha16-5	1183
Dref	Hem	1184
Stat92E	CG17124	1185
CG6272	Bub1	1186
CG7046	Ude	1187
chn	nAChRalpha7	1188
CG6272	Nup98-96	1189
osa	alpha-Spec	1190
osa	pum	1191
CG6272	CG8481	1192
Stat92E	frma	1193
osa	CG8858	1194
CG7046	CG32772	1195
CG17186	betaTry	1196
osa	sd	1197
CG7046	eIF4G	1198
osa	enc	1199
lola	l(3)L1231	1200
CG1792	CG1792	1201
osa	Golgin245	1202
Stat92E	Cyp9b2	1203
Stat92E	ogre	1204
osa	woc	1205
osa	Dys	1206
Stat92E	Hayan	1207
Dref	AP-1sigma	1208
Stat92E	fon	1209
chn	nwk	1210
repo	Mlc1	1211
Trl	ftz-f1	1212
CG7046	Sk2	1213
vri	CG5096	1214
Stat92E	Prat2	1215
lola	Pkc98E	1216
Stat92E	CG18249	1217
osa	Atg2	1218
CG7556	CG15641	1219
osa	Thd1	1220
schlank	CG7272	1221
osa	Dcp2	1222
Stat92E	CG2254	1223
CG17385	CG12859	1224
onecut	Syt4	1225
Stat92E	Kaz1-ORFB	1226
onecut	nwk	1227
CG6272	CG10311	1228
CG7046	rdgB	1229
osa	mei-P26	1230
CG17186	Kaz-m1	1231
Stat92E	RhoGAP15B	1232
onecut	CG2269	1233
CG7046	mud	1234
CG6272	Tsp42Ei	1235
CG7046	CG7718	1236
prd	CG31547	1237
Stat92E	tth	1238
osa	Atg17	1239
CG17385	CG5548	1240
chn	CG31221	1241
CG11617	CG1970	1242
CG6272	CG33521	1243
Stat92E	CG14630	1244
Stat92E	CG3534	1245
Max	Max	1246
Stat92E	CG30345	1247
osa	Dp1	1248
CG17385	ksh	1249
CG6272	mRpS5	1250
Stat92E	Spn77Ba	1251
CG11723	CG11723	1252
osa	Nup214	1253
osa	CG8334	1254
lola	CG14442	1255
osa	Rok	1256
osa	CG14478	1257
osa	CG10777	1258
Mef2	l(2)01289	1259
Stat92E	CG6707	1260
Stat92E	CG3835	1261
CG7556	CG34295	1262
cad	CG6426	1263
BEAF-32	BEAF-32	1264
osa	mop	1265
grau	grau	1266
aop	CG6040	1267
CG7046	UbcD4	1268
osa	Gug	1269
schlank	CG7702	1270
osa	Cont	1271
Stat92E	CG13283	1272
osa	CG7466	1273
CG4318	scra	1274
schlank	CG2681	1275
aop	NijA	1276
CG7556	ZnT77C	1277
Stat92E	Npc2g	1278
repo	ATPsyn-d	1279
Stat92E	sPLA2	1280
Stat92E	CG14526	1281
CG11617	Pglym78	1282
CG6689	CoVa	1283
Stat92E	CG32647	1284
schlank	CG9743	1285
onecut	Arr2	1286
cad	Ser7	1287
Mef2	CG11321	1288
CG7046	Lon	1289
CG7556	Ugt35a	1290
schlank	CG3987	1291
osa	cg	1292
osa	CG14299	1293
CG7046	Nup160	1294
osa	Pkc98E	1295
prd	CG9168	1296
Stat92E	shf	1297
CG7556	CG15117	1298
Stat92E	GlyS	1299
osa	CG1657	1300
pho	MED26	1301
Stat92E	Cyp6a13	1302
CG4318	Msh6	1303
CG7046	CG30496	1304
CG6272	kto	1305
vis	CG14983	1306
Sox14	Mct1	1307
Ptx1	CG9509	1308
pho	CG42536	1309
CG7046	CG42493	1310
Stat92E	AGO2	1311
CG7046	CG7611	1312
CG17186	CG3734	1313
lola	babo	1314
pho	PlexA	1315
CG7556	deltaCOP	1316
lola	corto	1317
retn	CG7342	1318
CG6272	Tsp42Ee	1319
osa	Ca-alpha1D	1320
CG6272	Tsp42Ea	1321
CG7556	CG18530	1322
CG17385	CG14482	1323
Stat92E	Lsd-2	1324
CG7046	CG14106	1325
osa	ftz-f1	1326
osa	CG2025	1327
Mef2	CG7115	1328
CG11617	CG4169	1329
CG6689	ND42	1330
prd	CG5731	1331
aop	sano	1332
Stat92E	CG1544	1333
Stat92E	CG30002	1334
osa	mRpS18A	1335
CG11617	Zasp52	1336
lola	Ncoa6	1337
repo	Mlc2	1338
Stat92E	CG14990	1339
osa	rudhira	1340
abd-A	CG17754	1341
onecut	inaD	1342
Stat92E	CG11236	1343
Mef2	CG43897	1344
Stat92E	v	1345
aop	CG6429	1346
Stat92E	yip2	1347
osa	Sod	1348
CG7046	CG34181	1349
CG7046	CG12773	1350
aop	Rgl	1351
osa	Taf4	1352
CG17186	GstT4	1353
Stat92E	CG32549	1354
CG17186	CG6295	1355
CG7046	UbcD2	1356
Stat92E	CD98hc	1357
osa	SCAP	1358
retn	CG4623	1359
CG6272	CG40045	1360
cad	CG10680	1361
CG7046	stas	1362
osa	ncm	1363
osa	Rbcn-3A	1364
CG7556	slv	1365
osa	mv	1366
osa	Akt1	1367
repo	l(1)G0230	1368
CG7046	CG45263	1369
Stat92E	Tequila	1370
osa	Apc	1371
Mef2	RyR	1372
osa	pUf68	1373
prd	Spn38F	1374
osa	CG34454	1375
cad	CG15293	1376
cad	fbp	1377
Stat92E	CG10824	1378
CG6689	CG3446	1379
BEAF-32	l(3)76BDm	1380
CG7556	fz3	1381
Stat92E	CG5527	1382
schlank	Cyp9f2	1383
Stat92E	arg	1384
onecut	Caps	1385
vri	CG3987	1386
CG7046	CG31677	1387
lola	tlk	1388
Stat92E	CG9634	1389
Trl	Atf6	1390
CG7556	CrebA	1391
prd	CG31413	1392
CG7556	CG10907	1393
Stat92E	CG14435	1394
osa	Hers	1395
chn	CG3257	1396
osa	XNP	1397
osa	Ssdp	1398
Stat92E	Galk	1399
Stat92E	CG31777	1400
Trl	path	1401
Stat92E	CG7834	1402
Mef2	sls	1403
osa	CG8369	1404
schlank	CG7970	1405
Stat92E	Sema-2a	1406
BEAF-32	CG1486	1407
Stat92E	msn	1408
chn	miple	1409
Stat92E	CG16926	1410
CG7046	CG32699	1411
Stat92E	CG13397	1412
Eip74EF	CG17754	1413
osa	Crag	1414
CG7046	Cbp80	1415
Dip2	Dip2	1416
CG7046	Xpac	1417
Stat92E	drpr	1418
onecut	Pal2	1419
Mef2	Mef2	1420
Stat92E	Idgf5	1421
Stat92E	CG1213	1422
Stat92E	CG33307	1423
osa	RhoGAPp190	1424
Sox14	Rpt3	1425
lola	cv-2	1426
CG10654	CG10514	1427
lola	E(bx)	1428
Stat92E	CG12012	1429
CG6272	CG32428	1430
Stat92E	Rab9	1431
osa	mRpL27	1432
lola	Atf3	1433
Stat92E	Tep2	1434
CG6689	CG5028	1435
osa	CG2691	1436
cad	BM-40-SPARC	1437
onecut	CG6044	1438
Stat92E	CG15203	1439
BEAF-32	Tango13	1440
Stat92E	Cyp6g1	1441
osa	Prosap	1442
CG6689	Ucp4A	1443
Stat92E	Reg-2	1444
osa	Cdk12	1445
CG10654	Oatp58Da	1446
osa	CG11505	1447
Mef2	jp	1448
osa	Blimp-1	1449
osa	Pde6	1450
aop	CG6966	1451
CG7556	Mdr49	1452
CG6272	CG4872	1453
CG6689	ATPsyn-beta	1454
osa	msps	1455
osa	Cpr65Au	1456
Trl	S6k	1457
schlank	RhoGAP16F	1458
CG6272	ics	1459
CG7046	CG3295	1460
lola	l(3)neo38	1461
Ptx1	CG9380	1462
Ptx1	CG3987	1463
CG17385	CG11590	1464
Stat92E	Scamp	1465
chn	kcc	1466
CG7046	ptr	1467
Stat92E	Irp-1B	1468
pho	CG31704	1469
CG17186	Phae1	1470
CG6272	Arp1	1471
lola	shep	1472
CG11617	ND42	1473
CG17385	ATPsyn-b	1474
osa	rb	1475
chn	Cha	1476
lola	tou	1477
CG7046	CG30157	1478
Mef2	CG34396	1479
osa	dome	1480
Stat92E	pst	1481
Stat92E	glob1	1482
lola	RhoGAPp190	1483
CG6689	CG12203	1484
Mef2	Asph	1485
CG7556	NUCB1	1486
cad	CG5210	1487
osa	Bsg25D	1488
osa	Obp57c	1489
prd	CG11284	1490
E(var)3-9	E(var)3-9	1491
pho	CG32588	1492
Stat92E	CG13654	1493
CG17385	CG34191	1494
CG17186	CG15347	1495
CG7556	CG4360	1496
schlank	Spn55B	1497
Stat92E	Spn28Dc	1498
CG2199	CG2199	1499
repo	Gycalpha99B	1500
prd	Hexo2	1501
lola	Eip93F	1502
Stat92E	CG8317	1503
CG7046	CG30183	1504
cad	yellow-f2	1505
CG6272	CG14464	1506
CG17186	Jheh3	1507
osa	Socs16D	1508
CG11617	l(1)G0334	1509
Mef2	CG4239	1510
Trl	Dyrk3	1511
BEAF-32	CG31937	1512
osa	hop	1513
CG7046	CG31296	1514
Stat92E	CG4259	1515
CG6272	CG4461	1516
CG6689	CG3321	1517
Trl	Adar	1518
osa	Nf1	1519
Trl	AP-1gamma	1520
osa	CoVIII	1521
Stat92E	CG4822	1522
lola	larp	1523
chn	qvr	1524
CG7556	CG33303	1525
Stat92E	Mal-B2	1526
CG11617	CG6020	1527
Dref	EndoA	1528
CG6272	Tsp42Eh	1529
Stat92E	Cyp6a9	1530
osa	CG30122	1531
CG6272	Tm1	1532
osa	dnc	1533
CG17186	kappaTry	1534
Dref	pic	1535
Mef2	CG13124	1536
cad	CG7461	1537
osa	ZAP3	1538
Sry-beta	Sry-beta	1539
Stat92E	Ubx	1540
abd-A	Fas2	1541
CG6272	ash1	1542
osa	Vps13	1543
osa	CG33123	1544
pho	Trn	1545
cad	CG31200	1546
lola	CG31998	1547
osa	CG31731	1548
osa	Ranbp21	1549
Stat92E	Oat	1550
onecut	Arr1	1551
osa	Oscp	1552
Stat92E	Dic1	1553
schlank	Inx7	1554
lola	sbb	1555
prd	ClC-a	1556
Stat92E	Pcd	1557
CG3407	CG3407	1558
osa	peb	1559
cad	CG40006	1560
cad	CG1461	1561
osa	Su(var)2-HP2	1562
CG17186	CG30031	1563
osa	hipk	1564
CG4318	achi	1565
Stat92E	bgm	1566
CG6272	Atf6	1567
lola	mask	1568
Stat92E	AP-2alpha	1569
CG7556	Or59b	1570
Stat92E	Ank	1571
cad	CG3505	1572
schlank	Clic	1573
chn	Rab3	1574
Stat92E	MTF-1	1575
osa	KrT95D	1576
vis	yip3	1577
schlank	Tcp-1eta	1578
Mef2	CG12119	1579
Mef2	sals	1580
osa	CG5514	1581
Stat92E	CG13784	1582
prd	fusl	1583
rgr	trp	1584
abd-A	CG9003	1585
grh	qsm	1586
CG7556	CG7686	1587
osa	Taf1	1588
Dref	Prp8	1589
Stat92E	CG3301	1590
osa	shot	1591
schlank	CG12825	1592
CG7556	CG30395	1593
osa	Ptp4E	1594
vri	Myo61F	1595
pho	wuc	1596
Stat92E	Pgd	1597
abd-A	Rpt3	1598
Stat92E	CG6767	1599
lola	Reph	1600
lola	Pitslre	1601
Stat92E	CG1640	1602
Trl	CG32017	1603
osa	Sara	1604
Stat92E	LpR2	1605
Stat92E	CG6805	1606
repo	CoVIb	1607
CG7046	Roc1a	1608
Sox14	Mp	1609
vis	nht	1610
Stat92E	Rab5	1611
CG6689	l(3)neo18	1612
grh	CG12814	1613
CG6272	CG31935	1614
Stat92E	Sp7	1615
osa	l(2)k09022	1616
abd-A	Sclp	1617
Dref	Aats-ala	1618
lola	dom	1619
CG7046	CG12426	1620
lola	E(Pc)	1621
osa	mahj	1622
chn	CG7708	1623
CG6272	CG6983	1624
prd	CG5021	1625
cad	CG9372	1626
CG7556	Slh	1627
Stat92E	Wsck	1628
osa	Hmt4-20	1629
Dref	CG2182	1630
lola	CG2186	1631
MTF-1	Myo61F	1632
osa	CoVIIc	1633
osa	mor	1634
cad	mdy	1635
CG17186	CG33127	1636
Stat92E	Oatp74D	1637
CG11617	Acon	1638
Stat92E	CG31689	1639
lola	scaf6	1640
Sox14	hipk	1641
lola	Socs16D	1642
osa	Neb-cGP	1643
osa	CG9932	1644
osa	CG42672	1645
CG6689	CG7603	1646
rgr	Hdc	1647
schlank	dmGlut	1648
osa	Ubp64E	1649
osa	Aef1	1650
Stat92E	ade3	1651
CG11560	CG11560	1652
CG7556	CG30463	1653
abd-A	TppII	1654
Stat92E	CG9510	1655
osa	Mtor	1656
CG7046	CG42666	1657
schlank	CG13704	1658
osa	glo	1659
CG7556	Zw10	1660
rgr	PIP82	1661
CG7556	MFS16	1662
osa	CG12859	1663
osa	Dcr-2	1664
Bgb	Bgb	1665
Trl	CG10960	1666
osa	CG32479	1667
Stat92E	Spn42Da	1668
osa	CG43102	1669
CG17186	CG5107	1670
CG6272	Fis1	1671
Stat92E	CG15771	1672
Stat92E	botv	1673
pho	CG17883	1674
schlank	CG4753	1675
onecut	CG13928	1676
Trl	PRL-1	1677
CG6272	CG32676	1678
Stat92E	18w	1679
abd-A	Mp	1680
vis	CG12674	1681
CG7046	CG15611	1682
onecut	Syngr	1683
chn	Sap47	1684
osa	Ptp99A	1685
Stat92E	CG7322	1686
Trl	CG6700	1687
Stat92E	mbc	1688
CG7556	CG14879	1689
lola	wapl	1690
lola	cg	1691
CG11617	ATPsyn-b	1692
lola	Eip75B	1693
vis	Best3	1694
Stat92E	cry	1695
Stat92E	Atg8a	1696
Stat92E	CG32695	1697
osa	pan	1698
osa	CycT	1699
CG6272	CG14073	1700
chn	Nrx-1	1701
CG7556	CG6453	1702
Stat92E	Gs1	1703
Stat92E	Stam	1704
Stat92E	ATPCL	1705
cad	Ela	1706
CG6272	CG11050	1707
ERR	CG31523	1708
osa	Camta	1709
Stat92E	SPE	1710
CG6272	CG11791	1711
CG17186	Jon65Aiii	1712
rgr	chp	1713
schlank	CG4781	1714
Stat92E	S6k	1715
Stat92E	Pvr	1716
CG6272	Mlc2	1717
osa	CG8949	1718
CG7046	sle	1719
CG6272	CG14687	1720
CG6272	CG5514	1721
osa	CG4692	1722
grh	Skeletor	1723
osa	CG16978	1724
CG7046	spd-2	1725
TFAM	l(1)G0230	1726
TFAM	ND42	1727
CG11617	Strn-Mlck	1728
BEAF-32	CdsA	1729
Stat92E	Jheh2	1730
Stat92E	CG12262	1731
prd	mtg	1732
Stat92E	CG4335	1733
Stat92E	Bacc	1734
Ptx1	kappaTry	1735
cad	Idgf2	1736
Stat92E	CG6503	1737
CG17385	CoVa	1738
MTF-1	mesh	1739
Stat92E	CG4199	1740
CG7046	Ctr1C	1741
lola	CG9932	1742
aop	Drat	1743
CG7046	CG11629	1744
Stat92E	CG7997	1745
Trl	Ppcs	1746
abd-A	Fem-1	1747
osa	CG5861	1748
prd	CG13559	1749
lola	pUf68	1750
aop	NKAIN	1751
prd	CG15641	1752
prd	ZnT77C	1753
osa	mim	1754
Stat92E	bmm	1755
osa	CG1646	1756
osa	msk	1757
CG7046	CG14339	1758
CG7046	CG31279	1759
Stat92E	CG13868	1760
CG10654	CG7084	1761
Trl	Trn	1762
CG6272	CG30185	1763
repo	CG9090	1764
chn	Syngr	1765
schlank	bbg	1766
lola	Glut4EF	1767
CG18476	serp	1768
osa	CG10543	1769
Stat92E	Thiolase	1770
prd	Csat	1771
CG7556	CG8230	1772
BEAF-32	CG6766	1773
CG17385	CG10320	1774
schlank	CG32669	1775
CG11617	SdhB	1776
ERR	CG42235	1777
CG7556	eca	1778
CG7046	CG14870	1779
CG17385	CG11752	1780
CG11617	kdn	1781
schlank	CG18480	1782
Stat92E	Apoltp	1783
CG6272	Mlc1	1784
vis	CG5440	1785
vri	CG8907	1786
schlank	Myo61F	1787
Stat92E	CG5390	1788
lola	Unr	1789
CG17186	CG5011	1790
osa	CG4297	1791
Stat92E	GstE9	1792
CG10654	CG7433	1793
lola	Abl	1794
Stat92E	CG1607	1795
CG17186	Mal-A2	1796
osa	CG8386	1797
CG7046	Ranbp16	1798
chn	nAChRbeta1	1799
CG6272	CG32850	1800
Stat92E	CG3902	1801
osa	NFAT	1802
osa	CG14073	1803
CG6272	Cpr62Bb	1804
Eip74EF	tmod	1805
Stat92E	Atg13	1806
CG7556	Hexo2	1807
osa	AP-1gamma	1808
Stat92E	CG12582	1809
osa	sbb	1810
TFAM	ATPsyn-d	1811
chn	Ace	1812
osa	CG10219	1813
osa	Itp-r83A	1814
lola	mod(mdg4)	1815
prd	MFS16	1816
Stat92E	alpha-Est9	1817
CG17385	CG7580	1818
osa	CG9350	1819
rgr	prom	1820
schlank	cln3	1821
osa	Inr-a	1822
pho	Tsp96F	1823
cad	Obp57c	1824
Ptx1	CG18480	1825
osa	dsd	1826
lola	Nelf-A	1827
cad	Sp7	1828
CG11617	CG9090	1829
osa	CG3321	1830
CG7046	alpha-Man-I	1831
osa	zip	1832
osa	BRWD3	1833
osa	caps	1834
vis	Rbp4	1835
osa	CG43658	1836
Stat92E	PGRP-SD	1837
lola	BtbVII	1838
Stat92E	Ent2	1839
Stat92E	CG44325	1840
aop	CG18622	1841
pho	step	1842
cad	CG42514	1843
pho	Ank	1844
CG10654	CG32023	1845
osa	Tomosyn	1846
chn	dpr4	1847
Stat92E	mdy	1848
osa	fus	1849
lola	nsl1	1850
Stat92E	CG5819	1851
Stat92E	CG13912	1852
CG7046	CG10265	1853
lola	kis	1854
YL-1	twf	1855
vis	CG6220	1856
Stat92E	CG14567	1857
lola	Tak1	1858
osa	Piezo	1859
lola	CG11266	1860
CG17385	CG30423	1861
grh	Clect27	1862
CG7046	CG16854	1863
Dref	rump	1864
CG7046	Sap130	1865
aop	CG9686	1866
CG7046	CG7183	1867
Su(var)3-7	Su(var)3-7	1868
osa	CG6791	1869
BEAF-32	Bka	1870
schlank	CG42249	1871
CG7046	CG14767	1872
Stat92E	CG8468	1873
prd	ArfGAP1	1874
osa	CoVIb	1875
CG7556	CG13559	1876
ERR	ERR	1877
osa	CG3446	1878
prd	PH4alphaEFB	1879
aop	CG4267	1880
osa	Khc-73	1881
osa	Chc	1882
CG17385	AP-1mu	1883
osa	Upf1	1884
grh	CG31103	1885
CG6272	CG31704	1886
Stat92E	CG5991	1887
Trl	CaMKI	1888
CG7046	Rpd3	1889
schlank	CG2556	1890
CG7556	CG5021	1891
CG6272	CG10068	1892
osa	RpI1	1893
osa	g	1894
Stat92E	Obp57c	1895
CG17186	CG10116	1896
osa	CG1677	1897
CG6689	CG1814	1898
pho	exd	1899
Stat92E	AGBE	1900
CG6272	pcm	1901
Stat92E	CG6067	1902
Stat92E	Mtpalpha	1903
CG17385	CG3652	1904
lola	CG9821	1905
osa	CanA-14F	1906
osa	CG7806	1907
CG17385	CG30415	1908
Stat92E	babos	1909
lola	Alh	1910
chn	Shal	1911
CG7839	Nopp140	1912
lola	CG11138	1913
osa	CG11752	1914
CG18476	CG8736	1915
cad	NimB2	1916
Mef2	CG10737	1917
Dref	Nopp140	1918
prd	Slh	1919
CG6689	ATPsyn-Cf6	1920
lola	Mnt	1921
Trl	Ssdp	1922
CG7046	alphaCOP	1923
osa	egl	1924
CG6272	CoVb	1925
osa	CG12054	1926
vri	CG15255	1927
schlank	CG12974	1928
CG10654	Tsp42Eq	1929
chn	CG4577	1930
lola	CG10289	1931
CG6272	mRpL33	1932
retn	CG1299	1933
CG12155	CG12155	1934
prd	CG34256	1935
CG11617	Unc-89	1936
osa	CG14741	1937
CG6272	Ranbp21	1938
cad	CG3842	1939
CG7046	CG4477	1940
Dref	mod	1941
MTF-1	CG18522	1942
prd	CG6398	1943
Stat92E	Gip	1944
CG17385	CG9350	1945
chn	CG13928	1946
cad	GNBP2	1947
lola	CG33666	1948
Mef2	CG8888	1949
ERR	Oatp58Dc	1950
schlank	CG10650	1951
CG7046	CG17129	1952
TFAM	TFAM	1953
Mef2	pHCl	1954
osa	mtacp1	1955
pho	Nipped-A	1956
Stat92E	CG16743	1957
osa	Nhe2	1958
osa	CG13366	1959
osa	fl(2)d	1960
CG7046	CG30466	1961
prd	Spn28F	1962
osa	SNF4Agamma	1963
prd	CG4293	1964
Stat92E	CG14299	1965
pho	Pka-C1	1966
vis	CG7229	1967
grh	CG4000	1968
Stat92E	Arc42	1969
CG6272	CG17883	1970
Dref	Hel25E	1971
Stat92E	Akt1	1972
cad	Spn77Ba	1973
osa	CG43427	1974
osa	CG42389	1975
Mef2	SP1173	1976
osa	Rnp4F	1977
osa	CG42388	1978
onecut	CG12858	1979
osa	jvl	1980
Dref	CG8939	1981
repo	up	1982
osa	Plc21C	1983
CG7046	CG3907	1984
CG7046	CG30099	1985
Stat92E	Rab2	1986
osa	scaf6	1987
cad	CG16836	1988
Stat92E	Fit1	1989
Stat92E	Dhpr	1990
Ravus	Ravus	1991
lola	CG6509	1992
drm	CG15255	1993
cad	GstE9	1994
repo	Tm1	1995
Gug	CG8184	1996
Stat92E	ade2	1997
osa	ATPsyn-Cf6	1998
osa	CG11417	1999
[truncated: 298,001 more rows]
